# Supplementary material for: Precise and Programmable Detection of Mutations Using Ultraspecific Riboregulators
Source: Cell. 2020 Mar 5;180(5):1018–1032.e16. doi: 10.1016/j.cell.2020.02.011 (PMC7063572; doi:10.1016/j.cell.2020.02.011)
Supplement: Table S1. Sequences of SNIPRs Used for Performance Evaluation, Related to Figures 1 and 2 [file mmc1.xlsx]

## Sheet: Table S1
Table S1. Sequences of SNIPRs Used for Performance Evaluation, Related to Figure 1 and Figure 2
A. Sequence, Performance, and Reaction Energies for SNIPRs Tested in E. coli, Related to Figure 1, Figure 2, and Figure S3
Notes:
1. Target sequences are listed up to the base immediately before the T7 terminator used to terminate the transcription
2. SNIPR RNA sequences are listed up to the first 9-nts of GFPmut3b.
Target Name	Transition energy (kcal/mol)	Differentiation factor	Standard deviation of differentiation factor	Target and mutant RNA sequences	SNIPR sequence	SNIPR Plasmid Name	SNIPR Plasmid Origin/Resistance	Target Plasmid Name	Target Plasmid Origin/Resistance
target_wt	-1	1	0	GGGUGAAUAUCCUAUUCGAUAUUCACAAUAUCACACUUACCUACCAUGUCAAUCACUUCGUCUUAUUCAUUUCAUUCUAUCU	GGGUAGAAUGAAAUGAAUAAGACAAUAACAGUAACAUGGUAGGUAAGUGUGAUAACAUCAUAGAGGAGAUACAGAAUGUUAUCACACUUACCUACCGAACAAGAACUCCGACAAAUCAUGCGUAAA	p_SNIPR_sensor_GFP	ColA/kanamycin	p_SNIPR_target_WT	ColE1/ampicillin
target_mut_29	0.4	3.63281	0.290961	GGGUGAAUAUCCUAUUCGAUAUUCACAACAUCACACUUACCUACCAUGUCAAUCACUUCGUCUUAUUCAUUUCAUUCUAUCU	GGGUAGAAUGAAAUGAAUAAGACAAUAACAGUAACAUGGUAGGUAAGUGUGAUAACAUCAUAGAGGAGAUACAGAAUGUUAUCACACUUACCUACCGAACAAGAACUCCGACAAAUCAUGCGUAAA	p_SNIPR_sensor_GFP	ColA/kanamycin	p_SNIPR_target_mut_29	ColE1/ampicillin
target_mut_30	3.1	4.38771	0.436961	GGGUGAAUAUCCUAUUCGAUAUUCACAAUCUCACACUUACCUACCAUGUCAAUCACUUCGUCUUAUUCAUUUCAUUCUAUCU	GGGUAGAAUGAAAUGAAUAAGACAAUAACAGUAACAUGGUAGGUAAGUGUGAUAACAUCAUAGAGGAGAUACAGAAUGUUAUCACACUUACCUACCGAACAAGAACUCCGACAAAUCAUGCGUAAA	p_SNIPR_sensor_GFP	ColA/kanamycin	p_SNIPR_target_mut_30	ColE1/ampicillin
target_mut_31	3.6	11.0981	1.14899	GGGUGAAUAUCCUAUUCGAUAUUCACAAUACCACACUUACCUACCAUGUCAAUCACUUCGUCUUAUUCAUUUCAUUCUAUCU	GGGUAGAAUGAAAUGAAUAAGACAAUAACAGUAACAUGGUAGGUAAGUGUGAUAACAUCAUAGAGGAGAUACAGAAUGUUAUCACACUUACCUACCGAACAAGAACUCCGACAAAUCAUGCGUAAA	p_SNIPR_sensor_GFP	ColA/kanamycin	p_SNIPR_target_mut_31	ColE1/ampicillin
target_mut_32	5.2	122.69	12.6206	GGGUGAAUAUCCUAUUCGAUAUUCACAAUAUAACACUUACCUACCAUGUCAAUCACUUCGUCUUAUUCAUUUCAUUCUAUCU	GGGUAGAAUGAAAUGAAUAAGACAAUAACAGUAACAUGGUAGGUAAGUGUGAUAACAUCAUAGAGGAGAUACAGAAUGUUAUCACACUUACCUACCGAACAAGAACUCCGACAAAUCAUGCGUAAA	p_SNIPR_sensor_GFP	ColA/kanamycin	p_SNIPR_target_mut_32	ColE1/ampicillin
target_mut_33	3.8	99.5187	10.0328	GGGUGAAUAUCCUAUUCGAUAUUCACAAUAUCCCACUUACCUACCAUGUCAAUCACUUCGUCUUAUUCAUUUCAUUCUAUCU	GGGUAGAAUGAAAUGAAUAAGACAAUAACAGUAACAUGGUAGGUAAGUGUGAUAACAUCAUAGAGGAGAUACAGAAUGUUAUCACACUUACCUACCGAACAAGAACUCCGACAAAUCAUGCGUAAA	p_SNIPR_sensor_GFP	ColA/kanamycin	p_SNIPR_target_mut_33	ColE1/ampicillin
target_mut_34	5	125.113	8.61583	GGGUGAAUAUCCUAUUCGAUAUUCACAAUAUCAAACUUACCUACCAUGUCAAUCACUUCGUCUUAUUCAUUUCAUUCUAUCU	GGGUAGAAUGAAAUGAAUAAGACAAUAACAGUAACAUGGUAGGUAAGUGUGAUAACAUCAUAGAGGAGAUACAGAAUGUUAUCACACUUACCUACCGAACAAGAACUCCGACAAAUCAUGCGUAAA	p_SNIPR_sensor_GFP	ColA/kanamycin	p_SNIPR_target_mut_34	ColE1/ampicillin
target_mut_35	3.8	118.977	14.6681	GGGUGAAUAUCCUAUUCGAUAUUCACAAUAUCACCCUUACCUACCAUGUCAAUCACUUCGUCUUAUUCAUUUCAUUCUAUCU	GGGUAGAAUGAAAUGAAUAAGACAAUAACAGUAACAUGGUAGGUAAGUGUGAUAACAUCAUAGAGGAGAUACAGAAUGUUAUCACACUUACCUACCGAACAAGAACUCCGACAAAUCAUGCGUAAA	p_SNIPR_sensor_GFP	ColA/kanamycin	p_SNIPR_target_mut_35	ColE1/ampicillin
target_mut_36	5	147.429	29.1918	GGGUGAAUAUCCUAUUCGAUAUUCACAAUAUCACAUUUACCUACCAUGUCAAUCACUUCGUCUUAUUCAUUUCAUUCUAUCU	GGGUAGAAUGAAAUGAAUAAGACAAUAACAGUAACAUGGUAGGUAAGUGUGAUAACAUCAUAGAGGAGAUACAGAAUGUUAUCACACUUACCUACCGAACAAGAACUCCGACAAAUCAUGCGUAAA	p_SNIPR_sensor_GFP	ColA/kanamycin	p_SNIPR_target_mut_36	ColE1/ampicillin
target_mut_37	3.1	137.183	23.3577	GGGUGAAUAUCCUAUUCGAUAUUCACAAUAUCACACCUACCUACCAUGUCAAUCACUUCGUCUUAUUCAUUUCAUUCUAUCU	GGGUAGAAUGAAAUGAAUAAGACAAUAACAGUAACAUGGUAGGUAAGUGUGAUAACAUCAUAGAGGAGAUACAGAAUGUUAUCACACUUACCUACCGAACAAGAACUCCGACAAAUCAUGCGUAAA	p_SNIPR_sensor_GFP	ColA/kanamycin	p_SNIPR_target_mut_37	ColE1/ampicillin
target_mut_38	2.9	125.471	13.0324	GGGUGAAUAUCCUAUUCGAUAUUCACAAUAUCACACUCACCUACCAUGUCAAUCACUUCGUCUUAUUCAUUUCAUUCUAUCU	GGGUAGAAUGAAAUGAAUAAGACAAUAACAGUAACAUGGUAGGUAAGUGUGAUAACAUCAUAGAGGAGAUACAGAAUGUUAUCACACUUACCUACCGAACAAGAACUCCGACAAAUCAUGCGUAAA	p_SNIPR_sensor_GFP	ColA/kanamycin	p_SNIPR_target_mut_38	ColE1/ampicillin
target_mut_39	3.6	135.101	16.8893	GGGUGAAUAUCCUAUUCGAUAUUCACAAUAUCACACUUCCCUACCAUGUCAAUCACUUCGUCUUAUUCAUUUCAUUCUAUCU	GGGUAGAAUGAAAUGAAUAAGACAAUAACAGUAACAUGGUAGGUAAGUGUGAUAACAUCAUAGAGGAGAUACAGAAUGUUAUCACACUUACCUACCGAACAAGAACUCCGACAAAUCAUGCGUAAA	p_SNIPR_sensor_GFP	ColA/kanamycin	p_SNIPR_target_mut_39	ColE1/ampicillin
target_mut_40	5.6	147.912	16.5337	GGGUGAAUAUCCUAUUCGAUAUUCACAAUAUCACACUUAACUACCAUGUCAAUCACUUCGUCUUAUUCAUUUCAUUCUAUCU	GGGUAGAAUGAAAUGAAUAAGACAAUAACAGUAACAUGGUAGGUAAGUGUGAUAACAUCAUAGAGGAGAUACAGAAUGUUAUCACACUUACCUACCGAACAAGAACUCCGACAAAUCAUGCGUAAA	p_SNIPR_sensor_GFP	ColA/kanamycin	p_SNIPR_target_mut_40	ColE1/ampicillin
target_mut_41	5.5	152.829	20.4056	GGGUGAAUAUCCUAUUCGAUAUUCACAAUAUCACACUUACAUACCAUGUCAAUCACUUCGUCUUAUUCAUUUCAUUCUAUCU	GGGUAGAAUGAAAUGAAUAAGACAAUAACAGUAACAUGGUAGGUAAGUGUGAUAACAUCAUAGAGGAGAUACAGAAUGUUAUCACACUUACCUACCGAACAAGAACUCCGACAAAUCAUGCGUAAA	p_SNIPR_sensor_GFP	ColA/kanamycin	p_SNIPR_target_mut_41	ColE1/ampicillin
target_mut_42	3.5	141.888	17.7127	GGGUGAAUAUCCUAUUCGAUAUUCACAAUAUCACACUUACCCACCAUGUCAAUCACUUCGUCUUAUUCAUUUCAUUCUAUCU	GGGUAGAAUGAAAUGAAUAAGACAAUAACAGUAACAUGGUAGGUAAGUGUGAUAACAUCAUAGAGGAGAUACAGAAUGUUAUCACACUUACCUACCGAACAAGAACUCCGACAAAUCAUGCGUAAA	p_SNIPR_sensor_GFP	ColA/kanamycin	p_SNIPR_target_mut_42	ColE1/ampicillin
target_mut_43	3.6	142.266	18.0122	GGGUGAAUAUCCUAUUCGAUAUUCACAAUAUCACACUUACCUCCCAUGUCAAUCACUUCGUCUUAUUCAUUUCAUUCUAUCU	GGGUAGAAUGAAAUGAAUAAGACAAUAACAGUAACAUGGUAGGUAAGUGUGAUAACAUCAUAGAGGAGAUACAGAAUGUUAUCACACUUACCUACCGAACAAGAACUCCGACAAAUCAUGCGUAAA	p_SNIPR_sensor_GFP	ColA/kanamycin	p_SNIPR_target_mut_43	ColE1/ampicillin
target_mut_44	5.6	125.021	14.3163	GGGUGAAUAUCCUAUUCGAUAUUCACAAUAUCACACUUACCUAACAUGUCAAUCACUUCGUCUUAUUCAUUUCAUUCUAUCU	GGGUAGAAUGAAAUGAAUAAGACAAUAACAGUAACAUGGUAGGUAAGUGUGAUAACAUCAUAGAGGAGAUACAGAAUGUUAUCACACUUACCUACCGAACAAGAACUCCGACAAAUCAUGCGUAAA	p_SNIPR_sensor_GFP	ColA/kanamycin	p_SNIPR_target_mut_44	ColE1/ampicillin
target_mut_45	5.5	130.78	18.2174	GGGUGAAUAUCCUAUUCGAUAUUCACAAUAUCACACUUACCUACAAUGUCAAUCACUUCGUCUUAUUCAUUUCAUUCUAUCU	GGGUAGAAUGAAAUGAAUAAGACAAUAACAGUAACAUGGUAGGUAAGUGUGAUAACAUCAUAGAGGAGAUACAGAAUGUUAUCACACUUACCUACCGAACAAGAACUCCGACAAAUCAUGCGUAAA	p_SNIPR_sensor_GFP	ColA/kanamycin	p_SNIPR_target_mut_45	ColE1/ampicillin
target_mut_46	3.3	131.307	13.0991	GGGUGAAUAUCCUAUUCGAUAUUCACAAUAUCACACUUACCUACCCUGUCAAUCACUUCGUCUUAUUCAUUUCAUUCUAUCU	GGGUAGAAUGAAAUGAAUAAGACAAUAACAGUAACAUGGUAGGUAAGUGUGAUAACAUCAUAGAGGAGAUACAGAAUGUUAUCACACUUACCUACCGAACAAGAACUCCGACAAAUCAUGCGUAAA	p_SNIPR_sensor_GFP	ColA/kanamycin	p_SNIPR_target_mut_46	ColE1/ampicillin
target_mut_47	3.3	105.068	8.66697	GGGUGAAUAUCCUAUUCGAUAUUCACAAUAUCACACUUACCUACCAGGUCAAUCACUUCGUCUUAUUCAUUUCAUUCUAUCU	GGGUAGAAUGAAAUGAAUAAGACAAUAACAGUAACAUGGUAGGUAAGUGUGAUAACAUCAUAGAGGAGAUACAGAAUGUUAUCACACUUACCUACCGAACAAGAACUCCGACAAAUCAUGCGUAAA	p_SNIPR_sensor_GFP	ColA/kanamycin	p_SNIPR_target_mut_47	ColE1/ampicillin
target_mut_48	5	153.615	19.0759	GGGUGAAUAUCCUAUUCGAUAUUCACAAUAUCACACUUACCUACCAUCUCAAUCACUUCGUCUUAUUCAUUUCAUUCUAUCU	GGGUAGAAUGAAAUGAAUAAGACAAUAACAGUAACAUGGUAGGUAAGUGUGAUAACAUCAUAGAGGAGAUACAGAAUGUUAUCACACUUACCUACCGAACAAGAACUCCGACAAAUCAUGCGUAAA	p_SNIPR_sensor_GFP	ColA/kanamycin	p_SNIPR_target_mut_48	ColE1/ampicillin
target_mut_49	0.6	8.46068	2.04422	GGGUGAAUAUCCUAUUCGAUAUUCACAAUAUCACACUUACCUACCAUGCCAAUCACUUCGUCUUAUUCAUUUCAUUCUAUCU	GGGUAGAAUGAAAUGAAUAAGACAAUAACAGUAACAUGGUAGGUAAGUGUGAUAACAUCAUAGAGGAGAUACAGAAUGUUAUCACACUUACCUACCGAACAAGAACUCCGACAAAUCAUGCGUAAA	p_SNIPR_sensor_GFP	ColA/kanamycin	p_SNIPR_target_mut_49	ColE1/ampicillin
target_36_mut_G	2.9	118.297	7.91383	GGGUGAAUAUCCUAUUCGAUAUUCACAAUAUCACAGUUACCUACCAUGUCAAUCACUUCGUCUUAUUCAUUUCAUUCUAUCU	GGGUAGAAUGAAAUGAAUAAGACAAUAACAGUAACAUGGUAGGUAAGUGUGAUAACAUCAUAGAGGAGAUACAGAAUGUUAUCACACUUACCUACCGAACAAGAACUCCGACAAAUCAUGCGUAAA	p_SNIPR_sensor_GFP	ColA/kanamycin	p_SNIPR_target_36_mut_G	ColE1/ampicillin
target_36_mut_A	5	138.987	26.6398	GGGUGAAUAUCCUAUUCGAUAUUCACAAUAUCACAAUUACCUACCAUGUCAAUCACUUCGUCUUAUUCAUUUCAUUCUAUCU	GGGUAGAAUGAAAUGAAUAAGACAAUAACAGUAACAUGGUAGGUAAGUGUGAUAACAUCAUAGAGGAGAUACAGAAUGUUAUCACACUUACCUACCGAACAAGAACUCCGACAAAUCAUGCGUAAA	p_SNIPR_sensor_GFP	ColA/kanamycin	p_SNIPR_target_36_mut_A	ColE1/ampicillin
target_36_ins_G	2.8	95.6735	5.78377	GGGUGAAUAUCCUAUUCGAUAUUCACAAUAUCACACGUUACCUACCAUGUCAAUCACUUCGUCUUAUUCAUUUCAUUCUAUCU	GGGUAGAAUGAAAUGAAUAAGACAAUAACAGUAACAUGGUAGGUAAGUGUGAUAACAUCAUAGAGGAGAUACAGAAUGUUAUCACACUUACCUACCGAACAAGAACUCCGACAAAUCAUGCGUAAA	p_SNIPR_sensor_GFP	ColA/kanamycin	p_SNIPR_target_36_ins_G	ColE1/ampicillin
target_36_ins_U	2.8	103.03	8.83228	GGGUGAAUAUCCUAUUCGAUAUUCACAAUAUCACACUUUACCUACCAUGUCAAUCACUUCGUCUUAUUCAUUUCAUUCUAUCU	GGGUAGAAUGAAAUGAAUAAGACAAUAACAGUAACAUGGUAGGUAAGUGUGAUAACAUCAUAGAGGAGAUACAGAAUGUUAUCACACUUACCUACCGAACAAGAACUCCGACAAAUCAUGCGUAAA	p_SNIPR_sensor_GFP	ColA/kanamycin	p_SNIPR_target_36_ins_U	ColE1/ampicillin
target_36_ins_A	2.8	125.98	20.2513	GGGUGAAUAUCCUAUUCGAUAUUCACAAUAUCACACAUUACCUACCAUGUCAAUCACUUCGUCUUAUUCAUUUCAUUCUAUCU	GGGUAGAAUGAAAUGAAUAAGACAAUAACAGUAACAUGGUAGGUAAGUGUGAUAACAUCAUAGAGGAGAUACAGAAUGUUAUCACACUUACCUACCGAACAAGAACUCCGACAAAUCAUGCGUAAA	p_SNIPR_sensor_GFP	ColA/kanamycin	p_SNIPR_target_36_ins_A	ColE1/ampicillin
target_36_ins_C	2.8	111.652	27.7023	GGGUGAAUAUCCUAUUCGAUAUUCACAAUAUCACACCUUACCUACCAUGUCAAUCACUUCGUCUUAUUCAUUUCAUUCUAUCU	GGGUAGAAUGAAAUGAAUAAGACAAUAACAGUAACAUGGUAGGUAAGUGUGAUAACAUCAUAGAGGAGAUACAGAAUGUUAUCACACUUACCUACCGAACAAGAACUCCGACAAAUCAUGCGUAAA	p_SNIPR_sensor_GFP	ColA/kanamycin	p_SNIPR_target_36_ins_C	ColE1/ampicillin
target_36_del	6	136.064	22.8668	GGGUGAAUAUCCUAUUCGAUAUUCACAAUAUCACAUUACCUACCAUGUCAAUCACUUCGUCUUAUUCAUUUCAUUCUAUCU	GGGUAGAAUGAAAUGAAUAAGACAAUAACAGUAACAUGGUAGGUAAGUGUGAUAACAUCAUAGAGGAGAUACAGAAUGUUAUCACACUUACCUACCGAACAAGAACUCCGACAAAUCAUGCGUAAA	p_SNIPR_sensor_GFP	ColA/kanamycin	p_SNIPR_target_36_del	ColE1/ampicillin
target_42_mut_G	3.5	132.567	20.8382	GGGUGAAUAUCCUAUUCGAUAUUCACAAUAUCACACUUACCGACCAUGUCAAUCACUUCGUCUUAUUCAUUUCAUUCUAUCU	GGGUAGAAUGAAAUGAAUAAGACAAUAACAGUAACAUGGUAGGUAAGUGUGAUAACAUCAUAGAGGAGAUACAGAAUGUUAUCACACUUACCUACCGAACAAGAACUCCGACAAAUCAUGCGUAAA	p_SNIPR_sensor_GFP	ColA/kanamycin	p_SNIPR_target_42_mut_G	ColE1/ampicillin
target_42_mut_A	3.5	150.124	24.0094	GGGUGAAUAUCCUAUUCGAUAUUCACAAUAUCACACUUACCAACCAUGUCAAUCACUUCGUCUUAUUCAUUUCAUUCUAUCU	GGGUAGAAUGAAAUGAAUAAGACAAUAACAGUAACAUGGUAGGUAAGUGUGAUAACAUCAUAGAGGAGAUACAGAAUGUUAUCACACUUACCUACCGAACAAGAACUCCGACAAAUCAUGCGUAAA	p_SNIPR_sensor_GFP	ColA/kanamycin	p_SNIPR_target_42_mut_A	ColE1/ampicillin
target_42_ins_G	2.8	145.982	22.8323	GGGUGAAUAUCCUAUUCGAUAUUCACAAUAUCACACUUACCUGACCAUGUCAAUCACUUCGUCUUAUUCAUUUCAUUCUAUCU	GGGUAGAAUGAAAUGAAUAAGACAAUAACAGUAACAUGGUAGGUAAGUGUGAUAACAUCAUAGAGGAGAUACAGAAUGUUAUCACACUUACCUACCGAACAAGAACUCCGACAAAUCAUGCGUAAA	p_SNIPR_sensor_GFP	ColA/kanamycin	p_SNIPR_target_42_ins_G	ColE1/ampicillin
target_42_ins_U	2.8	158.364	26.6039	GGGUGAAUAUCCUAUUCGAUAUUCACAAUAUCACACUUACCUUACCAUGUCAAUCACUUCGUCUUAUUCAUUUCAUUCUAUCU	GGGUAGAAUGAAAUGAAUAAGACAAUAACAGUAACAUGGUAGGUAAGUGUGAUAACAUCAUAGAGGAGAUACAGAAUGUUAUCACACUUACCUACCGAACAAGAACUCCGACAAAUCAUGCGUAAA	p_SNIPR_sensor_GFP	ColA/kanamycin	p_SNIPR_target_42_ins_U	ColE1/ampicillin
target_42_ins_A	2.8	144.731	23.082	GGGUGAAUAUCCUAUUCGAUAUUCACAAUAUCACACUUACCUAACCAUGUCAAUCACUUCGUCUUAUUCAUUUCAUUCUAUCU	GGGUAGAAUGAAAUGAAUAAGACAAUAACAGUAACAUGGUAGGUAAGUGUGAUAACAUCAUAGAGGAGAUACAGAAUGUUAUCACACUUACCUACCGAACAAGAACUCCGACAAAUCAUGCGUAAA	p_SNIPR_sensor_GFP	ColA/kanamycin	p_SNIPR_target_42_ins_A	ColE1/ampicillin
target_42_ins_C	2.8	131.127	26.1586	GGGUGAAUAUCCUAUUCGAUAUUCACAAUAUCACACUUACCUCACCAUGUCAAUCACUUCGUCUUAUUCAUUUCAUUCUAUCU	GGGUAGAAUGAAAUGAAUAAGACAAUAACAGUAACAUGGUAGGUAAGUGUGAUAACAUCAUAGAGGAGAUACAGAAUGUUAUCACACUUACCUACCGAACAAGAACUCCGACAAAUCAUGCGUAAA	p_SNIPR_sensor_GFP	ColA/kanamycin	p_SNIPR_target_42_ins_C	ColE1/ampicillin
target_42_del	4.1	162.929	26.1217	GGGUGAAUAUCCUAUUCGAUAUUCACAAUAUCACACUUACCACCAUGUCAAUCACUUCGUCUUAUUCAUUUCAUUCUAUCU	GGGUAGAAUGAAAUGAAUAAGACAAUAACAGUAACAUGGUAGGUAAGUGUGAUAACAUCAUAGAGGAGAUACAGAAUGUUAUCACACUUACCUACCGAACAAGAACUCCGACAAAUCAUGCGUAAA	p_SNIPR_sensor_GFP	ColA/kanamycin	p_SNIPR_target_42_del	ColE1/ampicillin
target_GUmut30A->G	-1	4.15056	0.315437	GGGUGAAUAUCCUAUUCGAUAUUCACAAUGUCACACUUACCUACCAUGUCAAUCACUUCGUCUUAUUCAUUUCAUUCUAUCU	GGGUAGAAUGAAAUGAAUAAGACAAUAACAGUAACAUGGUAGGUAAGUGUGAUAACAUCAUAGAGGAGAUACAGAAUGUUAUCACACUUACCUACCGAACAAGAACUCCGACAAAUCAUGCGUAAA	p_SNIPR_sensor_GFP	ColA/kanamycin	p_SNIPR_target_GUmut30AtoG	ColE1/ampicillin
target_GUmut32C->U	1.2	92.0635	10.2264	GGGUGAAUAUCCUAUUCGAUAUUCACAAUAUUACACUUACCUACCAUGUCAAUCACUUCGUCUUAUUCAUUUCAUUCUAUCU	GGGUAGAAUGAAAUGAAUAAGACAAUAACAGUAACAUGGUAGGUAAGUGUGAUAACAUCAUAGAGGAGAUACAGAAUGUUAUCACACUUACCUACCGAACAAGAACUCCGACAAAUCAUGCGUAAA	p_SNIPR_sensor_GFP	ColA/kanamycin	p_SNIPR_target_GUmut32CtoU	ColE1/ampicillin
target_GUmut33A->G	-0.6	4.85786	0.374037	GGGUGAAUAUCCUAUUCGAUAUUCACAAUAUCGCACUUACCUACCAUGUCAAUCACUUCGUCUUAUUCAUUUCAUUCUAUCU	GGGUAGAAUGAAAUGAAUAAGACAAUAACAGUAACAUGGUAGGUAAGUGUGAUAACAUCAUAGAGGAGAUACAGAAUGUUAUCACACUUACCUACCGAACAAGAACUCCGACAAAUCAUGCGUAAA	p_SNIPR_sensor_GFP	ColA/kanamycin	p_SNIPR_target_GUmut33AtoG	ColE1/ampicillin
target_GUmut34C->U	0.9	17.1348	1.36524	GGGUGAAUAUCCUAUUCGAUAUUCACAAUAUCAUACUUACCUACCAUGUCAAUCACUUCGUCUUAUUCAUUUCAUUCUAUCU	GGGUAGAAUGAAAUGAAUAAGACAAUAACAGUAACAUGGUAGGUAAGUGUGAUAACAUCAUAGAGGAGAUACAGAAUGUUAUCACACUUACCUACCGAACAAGAACUCCGACAAAUCAUGCGUAAA	p_SNIPR_sensor_GFP	ColA/kanamycin	p_SNIPR_target_GUmut34CtoU	ColE1/ampicillin
target_GUmut35A->G	-0.6	4.54673	0.36487	GGGUGAAUAUCCUAUUCGAUAUUCACAAUAUCACGCUUACCUACCAUGUCAAUCACUUCGUCUUAUUCAUUUCAUUCUAUCU	GGGUAGAAUGAAAUGAAUAAGACAAUAACAGUAACAUGGUAGGUAAGUGUGAUAACAUCAUAGAGGAGAUACAGAAUGUUAUCACACUUACCUACCGAACAAGAACUCCGACAAAUCAUGCGUAAA	p_SNIPR_sensor_GFP	ColA/kanamycin	p_SNIPR_target_GUmut35AtoG	ColE1/ampicillin
target_GUmut39A->G	-1	4.4319	0.348824	GGGUGAAUAUCCUAUUCGAUAUUCACAAUAUCACACUUGCCUACCAUGUCAAUCACUUCGUCUUAUUCAUUUCAUUCUAUCU	GGGUAGAAUGAAAUGAAUAAGACAAUAACAGUAACAUGGUAGGUAAGUGUGAUAACAUCAUAGAGGAGAUACAGAAUGUUAUCACACUUACCUACCGAACAAGAACUCCGACAAAUCAUGCGUAAA	p_SNIPR_sensor_GFP	ColA/kanamycin	p_SNIPR_target_GUmut39AtoG	ColE1/ampicillin
target_GUmut40C->U	1.6	48.8579	34.9007	GGGUGAAUAUCCUAUUCGAUAUUCACAAUAUCACACUUAUCUACCAUGUCAAUCACUUCGUCUUAUUCAUUUCAUUCUAUCU	GGGUAGAAUGAAAUGAAUAAGACAAUAACAGUAACAUGGUAGGUAAGUGUGAUAACAUCAUAGAGGAGAUACAGAAUGUUAUCACACUUACCUACCGAACAAGAACUCCGACAAAUCAUGCGUAAA	p_SNIPR_sensor_GFP	ColA/kanamycin	p_SNIPR_target_GUmut40CtoU	ColE1/ampicillin
target_GUmut41C->U	1.7	111.017	8.18441	GGGUGAAUAUCCUAUUCGAUAUUCACAAUAUCACACUUACUUACCAUGUCAAUCACUUCGUCUUAUUCAUUUCAUUCUAUCU	GGGUAGAAUGAAAUGAAUAAGACAAUAACAGUAACAUGGUAGGUAAGUGUGAUAACAUCAUAGAGGAGAUACAGAAUGUUAUCACACUUACCUACCGAACAAGAACUCCGACAAAUCAUGCGUAAA	p_SNIPR_sensor_GFP	ColA/kanamycin	p_SNIPR_target_GUmut41CtoU	ColE1/ampicillin
target_GUmut43A->G	-1	20.0304	1.77861	GGGUGAAUAUCCUAUUCGAUAUUCACAAUAUCACACUUACCUGCCAUGUCAAUCACUUCGUCUUAUUCAUUUCAUUCUAUCU	GGGUAGAAUGAAAUGAAUAAGACAAUAACAGUAACAUGGUAGGUAAGUGUGAUAACAUCAUAGAGGAGAUACAGAAUGUUAUCACACUUACCUACCGAACAAGAACUCCGACAAAUCAUGCGUAAA	p_SNIPR_sensor_GFP	ColA/kanamycin	p_SNIPR_target_GUmut43AtoG	ColE1/ampicillin
target_GUmut44C->U	1.6	22.2277	1.6388	GGGUGAAUAUCCUAUUCGAUAUUCACAAUAUCACACUUACCUAUCAUGUCAAUCACUUCGUCUUAUUCAUUUCAUUCUAUCU	GGGUAGAAUGAAAUGAAUAAGACAAUAACAGUAACAUGGUAGGUAAGUGUGAUAACAUCAUAGAGGAGAUACAGAAUGUUAUCACACUUACCUACCGAACAAGAACUCCGACAAAUCAUGCGUAAA	p_SNIPR_sensor_GFP	ColA/kanamycin	p_SNIPR_target_GUmut44CtoU	ColE1/ampicillin
target_GUmut45C->U	1.3	111.216	10.6628	GGGUGAAUAUCCUAUUCGAUAUUCACAAUAUCACACUUACCUACUAUGUCAAUCACUUCGUCUUAUUCAUUUCAUUCUAUCU	GGGUAGAAUGAAAUGAAUAAGACAAUAACAGUAACAUGGUAGGUAAGUGUGAUAACAUCAUAGAGGAGAUACAGAAUGUUAUCACACUUACCUACCGAACAAGAACUCCGACAAAUCAUGCGUAAA	p_SNIPR_sensor_GFP	ColA/kanamycin	p_SNIPR_target_GUmut45CtoU	ColE1/ampicillin
target_GUmut46A->G	-0.6	17.1133	2.0499	GGGUGAAUAUCCUAUUCGAUAUUCACAAUAUCACACUUACCUACCGUGUCAAUCACUUCGUCUUAUUCAUUUCAUUCUAUCU	GGGUAGAAUGAAAUGAAUAAGACAAUAACAGUAACAUGGUAGGUAAGUGUGAUAACAUCAUAGAGGAGAUACAGAAUGUUAUCACACUUACCUACCGAACAAGAACUCCGACAAAUCAUGCGUAAA	p_SNIPR_sensor_GFP	ColA/kanamycin	p_SNIPR_target_GUmut46AtoG	ColE1/ampicillin
B. PCR Primers and Sequences Used for Experiments, Related to Figure 1 and Figure 2
Primers	Sequence
hairpin_insert_fwd	CTAGTAAATTCGCGTTTCTACGGTAGCCGGGCGCTAATACGACTCACTATAGGG
hairpin_insert_rev	TCCAGTGAAAAGTTCTTCTCCTTTACGCAT
hairpin_backbone_fwd	ATGCGTAAAGGAGAAGAACTTTTCACT
hairpin_backbone_rev	CCGGCTACCGTAGAAACGCGAATTTACTAGCATAAGGGAGAGCGTCGAGATC
trigger_insert_fwd	CTAGTAAATTCGCGTTTCTACGGTAGCCGGGCGCTAATACGACTCACTATAGGG
trigger_insert_rev	CCCGTTTAGAGGCCCCAAGGGGTTATGCTA
trigger_backbone_fwd	TAGCATAACCCCTTGGGGC
trigger_backbone_rev	CCGGCTACCGTAGAAACGCGAATTTACTAGCGAGATCTCGATCCTCTACGC
C. Sequence and Performance Information for Systematic Study of SNIPR Behavior, Related to Figure S3
Notes:
1. Target sequences are listed up to the base immediately before the T7 terminator used to terminate the transcription
2. SNIPR RNA sequences are listed up to the first 9 nts of GFPmut3b.
Design name	Transition energy (kcal/mol)	Log (Differentiation factor)	RBS_defects	WT target sequence	Mutant target sequence	SNIPR sequence	Switch Plasmid	Switch Plasmid Origin/Resistance	WT Target Plasmid	WT Target Plasmid Origin/Resistance	Mutant Target Plasmid	Mutant Target Plasmid Origin/Resistance
toeR3F2_design	8.2	2.16351	0.1384	GGGUGAAUAUCCUAUUCGAUAUUCACAAUUAUCACACUUACCUACCAUCUAUCACUUCUUGUCUUAUUCAUUUCAUUCUAUCU	GGGUGAAUAUCCUAUUCGAUAUUCACAAUUAUCACUCUUACCUACCAUCUAUCACUUCUUGUCUUAUUCAUUUCAUUCUAUCU	GGGUAGAAUGAAAUGAAUAAGACAAUAACAGUAACAUGGUAGGUAAGUGUGAUAACAUCAUAGAGGAGAUACAGAAUGUUAUCACACUUACCUACCGAACAAGAACUCCGACAAAUCAUGCGUAAA	p_SNIPR_sensor_GFP	ColA/kanamycin	p_SNIPR_R3F2_WT_target	ColE1/ampicillin	p_SNIPR_R3F2_mut_target	ColE1/ampicillin
toeR3F3_design	5.6	1.62067	0.1384	GGGUGAAUAUCCUAUUCGAUAUUCACAAUUAUCACACUUACCUACCAUGCAAUCACUUCUGUCUUAUUCAUUUCAUUCUAUCU	GGGUGAAUAUCCUAUUCGAUAUUCACAAUUAUCACGCUUACCUACCAUGCAAUCACUUCUGUCUUAUUCAUUUCAUUCUAUCU	GGGUAGAAUGAAAUGAAUAAGACAAUAACAGUAACAUGGUAGGUAAGUGUGAUAACAUCAUAGAGGAGAUACAGAAUGUUAUCACACUUACCUACCGAACAAGAACUCCGACAAAUCAUGCGUAAA	p_SNIPR_sensor_GFP	ColA/kanamycin	p_SNIPR_R3F3_WT_target	ColE1/ampicillin	p_SNIPR_R3F3_mut_target	ColE1/ampicillin
toeR3F4_design	5	1.93296	0.1384	GGGUGAAUAUCCUAUUCGAUAUUCACAAUUAUCACACUUACCUACCAUGUCAAUCACUUCGUCUUAUUCAUUUCAUUCUAUCU	GGGUGAAUAUCCUAUUCGAUAUUCACAAUUAUCACCCUUACCUACCAUGUCAAUCACUUCGUCUUAUUCAUUUCAUUCUAUCU	GGGUAGAAUGAAAUGAAUAAGACAAUAACAGUAACAUGGUAGGUAAGUGUGAUAACAUCAUAGAGGAGAUACAGAAUGUUAUCACACUUACCUACCGAACAAGAACUCCGACAAAUCAUGCGUAAA	p_SNIPR_sensor_GFP	ColA/kanamycin	p_SNIPR_R3F4_WT_target	ColE1/ampicillin	p_SNIPR_R3F4_mut_target	ColE1/ampicillin
toeR3F5_design	3	1.47565	0.1384	GGGUGAAUAUCCUAUUCGAUAUUCACAAUUAUCACACUUACCUACCAUGUUAAUCACUUCGUCUUAUUCAUUUCAUUCUAUCU	GGGUGAAUAUCCUAUUCGAUAUUCACAAUUAUCACGCUUACCUACCAUGUUAAUCACUUCGUCUUAUUCAUUUCAUUCUAUCU	GGGUAGAAUGAAAUGAAUAAGACAAUAACAGUAACAUGGUAGGUAAGUGUGAUAACAUCAUAGAGGAGAUACAGAAUGUUAUCACACUUACCUACCGAACAAGAACUCCGACAAAUCAUGCGUAAA	p_SNIPR_sensor_GFP	ColA/kanamycin	p_SNIPR_R3F5_WT_target	ColE1/ampicillin	p_SNIPR_R3F5_mut_target	ColE1/ampicillin
toeR3F6_design	0.9	1.31686	0.1384	GGGUGAAUAUCCUAUUCGAUAUUCACAAUUAUCACACUUACCUACCAUGUUAAUCACUUCAUCUUAUUCAUUUCAUUCUAUCU	GGGUGAAUAUCCUAUUCGAUAUUCACAAUUAUCACUCUUACCUACCAUGUUAAUCACUUCAUCUUAUUCAUUUCAUUCUAUCU	GGGUAGAAUGAAAUGAAUAAGACAAUAACAGUAACAUGGUAGGUAAGUGUGAUAACAUCAUAGAGGAGAUACAGAAUGUUAUCACACUUACCUACCGAACAAGAACUCCGACAAAUCAUGCGUAAA	p_SNIPR_sensor_GFP	ColA/kanamycin	p_SNIPR_R3F6_WT_target	ColE1/ampicillin	p_SNIPR_R3F6_mut_target	ColE1/ampicillin
toeR4F3_design	6.3	1.54894	0.1748	GGGUGAAUAUCCUAUUCGAUAUUCACAAUAUCACACUUACCUACCAUGCCAAUCACUUUGUCUUAUUCAUUUCAUUCUAUCU	GGGUGAAUAUCCUAUUCGAUAUUCACAAUAUCACAAUUACCUACCAUGCCAAUCACUUUGUCUUAUUCAUUUCAUUCUAUCU	GGGUAGAAUGAAAUGAAUAAGACAAUAACAGUAACAUGGUAGGUAAGUGUGAUAACAUCAUAGAGGAGAUACAGAAUGUUAUCACACUUACCUACCGAACAAGAACUCCGACAAAUCAUGCGUAAA	p_SNIPR_sensor_GFP	ColA/kanamycin	p_SNIPR_R4F3_WT_target	ColE1/ampicillin	p_SNIPR_R4F3_mut_target	ColE1/ampicillin
toeR4F5_design	5.6	2.12185	0.1748	GGGUGAAUAUCCUAUUCGAUAUUCACAAUAUCACACUUACCUACCAUGUUAAUCACUUCGUCUUAUUCAUUUCAUUCUAUCU	GGGUGAAUAUCCUAUUCGAUAUUCACAAUAUCACAAUUACCUACCAUGUUAAUCACUUCGUCUUAUUCAUUUCAUUCUAUCU	GGGUAGAAUGAAAUGAAUAAGACAAUAACAGUAACAUGGUAGGUAAGUGUGAUAACAUCAUAGAGGAGAUACAGAAUGUUAUCACACUUACCUACCGAACAAGAACUCCGACAAAUCAUGCGUAAA	p_SNIPR_sensor_GFP	ColA/kanamycin	p_SNIPR_R4F5_WT_target	ColE1/ampicillin	p_SNIPR_R4F5_mut_target	ColE1/ampicillin
toeR4F6_design	3.6	1.49975	0.1748	GGGUGAAUAUCCUAUUCGAUAUUCACAAUAUCACACUUACCUACCAUGUUAAUCACUUCAUCUUAUUCAUUUCAUUCUAUCU	GGGUGAAUAUCCUAUUCGAUAUUCACAAUAUCACAAUUACCUACCAUGUUAAUCACUUCAUCUUAUUCAUUUCAUUCUAUCU	GGGUAGAAUGAAAUGAAUAAGACAAUAACAGUAACAUGGUAGGUAAGUGUGAUAACAUCAUAGAGGAGAUACAGAAUGUUAUCACACUUACCUACCGAACAAGAACUCCGACAAAUCAUGCGUAAA	p_SNIPR_sensor_GFP	ColA/kanamycin	p_SNIPR_R4F6_WT_target	ColE1/ampicillin	p_SNIPR_R4F6_mut_target	ColE1/ampicillin
toeR4F7_design	1.5	1.72808	0.1748	GGGUGAAUAUCCUAUUCGAUAUUCACAAUAUCACACUUACCUACCAUGUUACUCACUUCCUAUUAUUCAUUUCAUUCUAUCU	GGGUGAAUAUCCUAUUCGAUAUUCACAAUAUCACAUUUACCUACCAUGUUACUCACUUCCUAUUAUUCAUUUCAUUCUAUCU	GGGUAGAAUGAAAUGAAUAAGACAAUAACAGUAACAUGGUAGGUAAGUGUGAUAACAUCAUAGAGGAGAUACAGAAUGUUAUCACACUUACCUACCGAACAAGAACUCCGACAAAUCAUGCGUAAA	p_SNIPR_sensor_GFP	ColA/kanamycin	p_SNIPR_R4F7_WT_target	ColE1/ampicillin	p_SNIPR_R4F7_mut_target	ColE1/ampicillin
toeR5F4_design	-1.3	1.56002	0.1748	GGGUGAAUAUCCUAUUCGAUAUUCACAAAUCACACUUACCUACCAUGUCAAUCACUUCGUCUUAUUCAUUUCAUUCUAUCU	GGGUGAAUAUCCUAUUCGAUAUUCACAAAUCACACGUACCUACCAUGUCAAUCACUUCGUCUUAUUCAUUUCAUUCUAUCU	GGGUAGAAUGAAAUGAAUAAGACAAUAACAGUAACAUGGUAGGUAAGUGUGAUAACAUCAUAGAGGAGAUACAGAAUGUUAUCACACUUACCUACCGAACAAGAACUCCGACAAAUCAUGCGUAAA	p_SNIPR_sensor_GFP	ColA/kanamycin	p_SNIPR_R5F4_WT_target	ColE1/ampicillin	p_SNIPR_R5F4_mut_target	ColE1/ampicillin
toeR5F5_design	7	1.67512	0.2592	GGGUGAAUAUCCUAUUCGAUAUUCACAAAUCACACUUACCUACCAUGUUAAUCACUUCGUCUUAUUCAUUUCAUUCUAUCU	GGGUGAAUAUCCUAUUCGAUAUUCACAAAUCACACGUACCUACCAUGUUAAUCACUUCGUCUUAUUCAUUUCAUUCUAUCU	GGGUAGAAUGAAAUGAAUAAGACAAUAACAGUAACAUGGUAGGUAAGUGUGAUAACAUCAUAGAGGAGAUACAGAAUGUUAUCACACUUACCUACCGAACAAGAACUCCGACAAAUCAUGCGUAAA	p_SNIPR_sensor_GFP	ColA/kanamycin	p_SNIPR_R5F5_WT_target	ColE1/ampicillin	p_SNIPR_R5F5_mut_target	ColE1/ampicillin
toeR5F6_design	5	1.68658	0.2592	GGGUGAAUAUCCUAUUCGAUAUUCACAAAUCACACUUACCUACCAUGUUAAUCACUUCAUCUUAUUCAUUUCAUUCUAUCU	GGGUGAAUAUCCUAUUCGAUAUUCACAAAUCACACGUACCUACCAUGUUAAUCACUUCAUCUUAUUCAUUUCAUUCUAUCU	GGGUAGAAUGAAAUGAAUAAGACAAUAACAGUAACAUGGUAGGUAAGUGUGAUAACAUCAUAGAGGAGAUACAGAAUGUUAUCACACUUACCUACCGAACAAGAACUCCGACAAAUCAUGCGUAAA	p_SNIPR_sensor_GFP	ColA/kanamycin	p_SNIPR_R5F6_WT_target	ColE1/ampicillin	p_SNIPR_R5F6_mut_target	ColE1/ampicillin
toeR5F7_design	2.9	1.44819	0.2592	GGGUGAAUAUCCUAUUCGAUAUUCACAAAUCACACUUACCUACCAUGUUACUCACUUCCUAUUAUUCAUUUCAUUCUAUCU	GGGUGAAUAUCCUAUUCGAUAUUCACAAAUCACACCUACCUACCAUGUUACUCACUUCCUAUUAUUCAUUUCAUUCUAUCU	GGGUAGAAUGAAAUGAAUAAGACAAUAACAGUAACAUGGUAGGUAAGUGUGAUAACAUCAUAGAGGAGAUACAGAAUGUUAUCACACUUACCUACCGAACAAGAACUCCGACAAAUCAUGCGUAAA	p_SNIPR_sensor_GFP	ColA/kanamycin	p_SNIPR_R5F7_WT_target	ColE1/ampicillin	p_SNIPR_R5F7_mut_target	ColE1/ampicillin
toeR5F8_design	0.1	1.56841	0.2592	GGGUGAAUAUCCUAUUCGAUAUUCACAAAUCACACUUACCUACCAUGUUACUCACUUCCUAUUAUUCAUUUCAUUCUAUCU	GGGUGAAUAUCCUAUUCGAUAUUCACAAAUCACACGUACCUACCAUGUUACUCACUUCCUAUUAUUCAUUUCAUUCUAUCU	GGGUAGAAUGAAAUGAAUAAGACAAUAACAGUAACAUGGUAGGUAAGUGUGAUAACAUCAUAGAGGAGAUACAGAAUGUUAUCACACUUACCUACCGAACAAGAACUCCGACAAAUCAUGCGUAAA	p_SNIPR_sensor_GFP	ColA/kanamycin	p_SNIPR_R5F8_WT_target	ColE1/ampicillin	p_SNIPR_R5F8_mut_target	ColE1/ampicillin
toeR6F5_design	6.2	1.5101	0.4226	GGGUGAAUAUCCUAUUCGAUAUUCACAAUCACACUUACCUACCAUGUUAAUCACUUCGUCUUAUUCAUUUCAUUCUAUCU	GGGUGAAUAUCCUAUUCGAUAUUCACAAUCACACUCACCUACCAUGUUAAUCACUUCGUCUUAUUCAUUUCAUUCUAUCU	GGGUAGAAUGAAAUGAAUAAGACAAUAACAGUAACAUGGUAGGUAAGUGUGAUAACAUCAUAGAGGAGAUACAGAAUGUUAUCACACUUACCUACCGAACAAGAACUCCGACAAAUCAUGCGUAAA	p_SNIPR_sensor_GFP	ColA/kanamycin	p_SNIPR_R6F5_WT_target	ColE1/ampicillin	p_SNIPR_R6F5_mut_target	ColE1/ampicillin
toeR6F6_design	4.1	1.03238	0.4226	GGGUGAAUAUCCUAUUCGAUAUUCACAAUCACACUUACCUACCAUGUUAAUCACUUCAUCUUAUUCAUUUCAUUCUAUCU	GGGUGAAUAUCCUAUUCGAUAUUCACAAUCACACUGACCUACCAUGUUAAUCACUUCAUCUUAUUCAUUUCAUUCUAUCU	GGGUAGAAUGAAAUGAAUAAGACAAUAACAGUAACAUGGUAGGUAAGUGUGAUAACAUCAUAGAGGAGAUACAGAAUGUUAUCACACUUACCUACCGAACAAGAACUCCGACAAAUCAUGCGUAAA	p_SNIPR_sensor_GFP	ColA/kanamycin	p_SNIPR_R6F6_WT_target	ColE1/ampicillin	p_SNIPR_R6F6_mut_target	ColE1/ampicillin
toeR6F7_design	1.3	0.945098	0.4226	GGGUGAAUAUCCUAUUCGAUAUUCACAAUCACACUUACCUACCAUGUUACUCACUUCCUAUUAUUCAUUUCAUUCUAUCU	GGGUGAAUAUCCUAUUCGAUAUUCACAAUCACACUCACCUACCAUGUUACUCACUUCCUAUUAUUCAUUUCAUUCUAUCU	GGGUAGAAUGAAAUGAAUAAGACAAUAACAGUAACAUGGUAGGUAAGUGUGAUAACAUCAUAGAGGAGAUACAGAAUGUUAUCACACUUACCUACCGAACAAGAACUCCGACAAAUCAUGCGUAAA	p_SNIPR_sensor_GFP	ColA/kanamycin	p_SNIPR_R6F7_WT_target	ColE1/ampicillin	p_SNIPR_R6F7_mut_target	ColE1/ampicillin
toeR6F8_design	1	0.692883	0.4226	GGGUGAAUAUCCUAUUCGAUAUUCACAAUCACACUUACCUACCAUGUUACUCACUUCCAUAUAUUCAUUUCAUUCUAUCU	GGGUGAAUAUCCUAUUCGAUAUUCACAAUCACACUAACCUACCAUGUUACUCACUUCCAUAUAUUCAUUUCAUUCUAUCU	GGGUAGAAUGAAAUGAAUAAGACAAUAACAGUAACAUGGUAGGUAAGUGUGAUAACAUCAUAGAGGAGAUACAGAAUGUUAUCACACUUACCUACCGAACAAGAACUCCGACAAAUCAUGCGUAAA	p_SNIPR_sensor_GFP	ColA/kanamycin	p_SNIPR_R6F8_WT_target	ColE1/ampicillin	p_SNIPR_R6F8_mut_target	ColE1/ampicillin
toeR6F9_design	-1.9	0.422731	0.4226	GGGUGAAUAUCCUAUUCGAUAUUCACAAUCACACUUACCUACCAUGUUACUGACUUCCUGCCAUUCAUUUCAUUCUAUCU	GGGUGAAUAUCCUAUUCGAUAUUCACAAUCACACUGACCUACCAUGUUACUGACUUCCUGCCAUUCAUUUCAUUCUAUCU	GGGUAGAAUGAAAUGAAUAAGACAAUAACAGUAACAUGGUAGGUAAGUGUGAUAACAUCAUAGAGGAGAUACAGAAUGUUAUCACACUUACCUACCGAACAAGAACUCCGACAAAUCAUGCGUAAA	p_SNIPR_sensor_GFP	ColA/kanamycin	p_SNIPR_R6F9_WT_target	ColE1/ampicillin	p_SNIPR_R6F9_mut_target	ColE1/ampicillin
D. Evaluating SNIPR Performance for One and Two Mutations, Related to Figure S3, Figure 1, and Figure 2
Note:
SNIPR RNA sequences are listed up to the first 9 nts of GFPmut3b.
Name	Sequence
SNIPR	GGGUAGAAUGAAAUGAAUAAGACAAUAACAGUAACAUGGUAGGUAAGUGUGAUAACAUCAUAGAGGAGAUACAGAAUGUUAUCACACUUACCUACCGAACAAGAACUCCGACAAAUCAUGCGUAAA
Correct target	GGGUGAAUAUCCUAUUCGAUAUUCACAAUAUCACACUUACCUACCAUGUCAAUCACUUCGUCUUAUUCAUUUCAUUCUAUCUUAGCAUAACCCCUUGGGGCCUCUAAACGGGUCUUGAGGGGUUUUUUG
One mutation target	GGGUGAAUAUCCUAUUCGAUAUUCACAAUAUCACAUUUACCUACCAUGUCAAUCACUUCGUCUUAUUCAUUUCAUUCUAUCUUAGCAUAACCCCUUGGGGCCUCUAAACGGGUCUUGAGGGGUUUUUUG
Two mutation target	GGGUGAAUAUCCUAUUCGAUAUUCACAAUAUAACAAUUACCUACCAUGUCAAUCACUUCGUCUUAUUCAUUUCAUUCUAUCUUAGCAUAACCCCUUGGGGCCUCUAAACGGGUCUUGAGGGGUUUUUUG
E. Engineering SNIPRs to Accommodate Target Sequence Variability, Related to Figure S3, Figure 1, and Figure 2
Note:
SNIPR RNA sequences are listed up to the first 9 nts of GFPmut3b.
Name	Sequence
SNIPR_mismatch_82	GGGUAGAAUGAAAUGAAUAAGACAAUAACAGUAACAUGGUAGGUAAGUGUGAUAACAUCAUAGAGGAGAUACAGAAUGUUACCACACUUACCUACCGAACAAGAACUCCGACAAAUCAUGCGUAAA
mismatch82_correct_targetC	GGGUGAAUAUCCUAUUCGAUAUUCACAAUACCACACUUACCUACCAUGUCAAUCACUUCGUCUUAUUCAUUUCAUUCUAUCUUAGCAUAACCCCUUGGGGCCUCUAAACGGGUCUUGAGGGGUUUUUUG
mismatch82_correct_targetG	GGGUGAAUAUCCUAUUCGAUAUUCACAAUAGCACACUUACCUACCAUGUCAAUCACUUCGUCUUAUUCAUUUCAUUCUAUCUUAGCAUAACCCCUUGGGGCCUCUAAACGGGUCUUGAGGGGUUUUUUG
mismatch82_target_mut8	GGGUGAAUAUCCUAUUCGAUAUUCACAAUACCACAAUUACCUACCAUGUCAAUCACUUCGUCUUAUUCAUUUCAUUCUAUCUUAGCAUAACCCCUUGGGGCCUCUAAACGGGUCUUGAGGGGUUUUUUG
mismatch82_target_mut13	GGGUGAAUAUCCUAUUCGAUAUUCACAAUACCACACUUACAUACCAUGUCAAUCACUUCGUCUUAUUCAUUUCAUUCUAUCUUAGCAUAACCCCUUGGGGCCUCUAAACGGGUCUUGAGGGGUUUUUUG
