# Supplementary material for: Precise and Programmable Detection of Mutations Using Ultraspecific Riboregulators
Source: Cell. 2020 Mar 5;180(5):1018–1032.e16. doi: 10.1016/j.cell.2020.02.011 (PMC7063572; doi:10.1016/j.cell.2020.02.011)
Supplement: Table S2. Sequences Used for Detection of Epitranscriptomic Modifications via SNIPRs, Related to Figure 3 [file mmc2.xlsx]

## Sheet: Table S2
Table S2. Sequences Used for Detection of Epitranscriptomic Modifications via SNIPRs, Related to Figure 3
Notes:
1. The colored bases are the bases with modifications. "m" is used to designate the methylated bases.
2. SNIPR RNA sequences are listed up to the first 9-nts of GFPmut3b.
Name	Trigger sequence	SNIPR sequence
2'-OMe_control	UAUCACACUUACUUACCAUGUCAAUCACUUCGUCUUAUUCAUUUCAUUCUA	GGGUAGAAUGAAAUGAAUAAGACAAUAACAGUAACAUGGUAGGUAAGUGUGAUAACAUCAUAGAGGAGAUACAGAAUGUUAUCACACUUACCUACCGAACAAGAACUCCGACAAAUCAUGCGUAAA
1x 2'-OMe	UAUCmACACUUACCUACCAUGUCAAUCACUUCGUCUUAUUCAUUUCAUUCUA	GGGUAGAAUGAAAUGAAUAAGACAAUAACAGUAACAUGGUAGGUAAGUGUGAUAACAUCAUAGAGGAGAUACAGAAUGUUAUCACACUUACCUACCGAACAAGAACUCCGACAAAUCAUGCGUAAA
1x 2'-OMe	UAUCAmCACUUACCUACCAUGUCAAUCACUUCGUCUUAUUCAUUUCAUUCUA	GGGUAGAAUGAAAUGAAUAAGACAAUAACAGUAACAUGGUAGGUAAGUGUGAUAACAUCAUAGAGGAGAUACAGAAUGUUAUCACACUUACCUACCGAACAAGAACUCCGACAAAUCAUGCGUAAA
1x 2'-OMe	UAUCACACmUUACCUACCAUGUCAAUCACUUCGUCUUAUUCAUUUCAUUCUA	GGGUAGAAUGAAAUGAAUAAGACAAUAACAGUAACAUGGUAGGUAAGUGUGAUAACAUCAUAGAGGAGAUACAGAAUGUUAUCACACUUACCUACCGAACAAGAACUCCGACAAAUCAUGCGUAAA
1x 2'-OMe	UAUCACACUUACCUACCAUmGUCAAUCACUUCGUCUUAUUCAUUUCAUUCUA	GGGUAGAAUGAAAUGAAUAAGACAAUAACAGUAACAUGGUAGGUAAGUGUGAUAACAUCAUAGAGGAGAUACAGAAUGUUAUCACACUUACCUACCGAACAAGAACUCCGACAAAUCAUGCGUAAA
2x 2'-OMe	UAUCmAmCACUUACCUACCAUGUCAAUCACUUCGUCUUAUUCAUUUCAUUCUA	GGGUAGAAUGAAAUGAAUAAGACAAUAACAGUAACAUGGUAGGUAAGUGUGAUAACAUCAUAGAGGAGAUACAGAAUGUUAUCACACUUACCUACCGAACAAGAACUCCGACAAAUCAUGCGUAAA
3x 2'-OMe	UAUCmAmCmACUUACCUACCAUGUCAAUCACUUCGUCUUAUUCAUUUCAUUCUA	GGGUAGAAUGAAAUGAAUAAGACAAUAACAGUAACAUGGUAGGUAAGUGUGAUAACAUCAUAGAGGAGAUACAGAAUGUUAUCACACUUACCUACCGAACAAGAACUCCGACAAAUCAUGCGUAAA
m6A_control	UAUCACACUUACCUACCAUGUCAAUCACUUCGUCUUAUUCAUUUCAUUCUA	GGGUAGAAUGAAAUGAAUAAGACAAUAACAGUAACAUGGUAGGUAAGUGUGAUAACAUCAUAGAGGAGAUACAGAAUGUUAUCACACUUACCUACCGAACAAGAACUCCGACAAAUCAUGCGUAAA
1x m6A	UAUCACACUUmACCUACCAUGUCAAUCACUUCGUCUUAUUCAUUUCAUUCUA	GGGUAGAAUGAAAUGAAUAAGACAAUAACAGUAACAUGGUAGGUAAGUGUGAUAACAUCAUAGAGGAGAUACAGAAUGUUAUCACACUUACCUACCGAACAAGAACUCCGACAAAUCAUGCGUAAA
2x m6A	UAUCACmACUUmACCUACCAUGUCAAUCACUUCGUCUUAUUCAUUUCAUUCUA	GGGUAGAAUGAAAUGAAUAAGACAAUAACAGUAACAUGGUAGGUAAGUGUGAUAACAUCAUAGAGGAGAUACAGAAUGUUAUCACACUUACCUACCGAACAAGAACUCCGACAAAUCAUGCGUAAA
3x m6A	UAUCACmACUUmACCUmACCAUGUCAAUCACUUCGUCUUAUUCAUUUCAUUCUA	GGGUAGAAUGAAAUGAAUAAGACAAUAACAGUAACAUGGUAGGUAAGUGUGAUAACAUCAUAGAGGAGAUACAGAAUGUUAUCACACUUACCUACCGAACAAGAACUCCGACAAAUCAUGCGUAAA
4x m6A	UAUCmACmACUUmACCUmACCAUGUCAAUCACUUCGUCUUAUUCAUUUCAUUCUA	GGGUAGAAUGAAAUGAAUAAGACAAUAACAGUAACAUGGUAGGUAAGUGUGAUAACAUCAUAGAGGAGAUACAGAAUGUUAUCACACUUACCUACCGAACAAGAACUCCGACAAAUCAUGCGUAAA
5x m6A	UAUCmACmACUUmACCUmACCmAUGUCAAUCACUUCGUCUUAUUCAUUUCAUUCUA	GGGUAGAAUGAAAUGAAUAAGACAAUAACAGUAACAUGGUAGGUAAGUGUGAUAACAUCAUAGAGGAGAUACAGAAUGUUAUCACACUUACCUACCGAACAAGAACUCCGACAAAUCAUGCGUAAA
