# Supplementary material for: Precise and Programmable Detection of Mutations Using Ultraspecific Riboregulators
Source: Cell. 2020 Mar 5;180(5):1018–1032.e16. doi: 10.1016/j.cell.2020.02.011 (PMC7063572; doi:10.1016/j.cell.2020.02.011)
Supplement: Table S3. Evaluation of SNIPR Performance against Pathogen and Disease Targets in Cell-Free Systems, Related to Figure 4 [file mmc3.xlsx]

## Sheet: Table S3
Table S3. Evaluation of SNIPR Performance Against Pathogen and Disease Targets in Cell-Free Systems, Related to Figure 4
A. Sequences of Targets and SNIPRs for HIV, Related to Figure 4, Figure S4, and Figure S5.
Note:
SNIPR RNA sequences are listed up to the first 9 nts of GFPmut3b.
Name	Sequence
HIV_WT_target	UAUCAAUACAUGGAUGAUUUGUAUGUAGGAUCUGACUUAGAAAUAGGGCAGCAUAGA
HIV_M184V_target	UAUCAAUACGUGGAUGAUUUGUAUGUAGGAUCUGACUUAGAAAUAGGGCAGCAUAGA
HIV_8AU_target	UAUCAAUUCAUGGAUGAUUUGUAUGUAGGAUCUGACUUAGAAAUAGGGCAGCAUAGA
HIV_9CG_target	UAUCAAUAGAUGGAUGAUUUGUAUGUAGGAUCUGACUUAGAAAUAGGGCAGCAUAGA
HIV_11UA_target	UAUCAAUACAAGGAUGAUUUGUAUGUAGGAUCUGACUUAGAAAUAGGGCAGCAUAGA
HIV_12GU_target	UAUCAAUACAUUGAUGAUUUGUAUGUAGGAUCUGACUUAGAAAUAGGGCAGCAUAGA
HIV_13GA_target	UAUCAAUACAUGAAUGAUUUGUAUGUAGGAUCUGACUUAGAAAUAGGGCAGCAUAGA
HIV_14AG_target	UAUCAAUACAUGGGUGAUUUGUAUGUAGGAUCUGACUUAGAAAUAGGGCAGCAUAGA
HIV_15UC_target	UAUCAAUACAUGGACGAUUUGUAUGUAGGAUCUGACUUAGAAAUAGGGCAGCAUAGA
HIV_16GU_target	UAUCAAUACAUGGAUUAUUUGUAUGUAGGAUCUGACUUAGAAAUAGGGCAGCAUAGA
HIV_17AU_target	UAUCAAUACAUGGAUGUUUUGUAUGUAGGAUCUGACUUAGAAAUAGGGCAGCAUAGA
HIV_11UA_R3F2_SNIPR	GGGUCUAUGCUGCCCUAUUUCUAAGUCAGAGUGAAGCUAAAAAUCAUCCUUGUAUUGAUACAAAUUAGAGGAGAUAGAACAUGUUGUAUCAAUACAAGGAUGAUAAAACCGAUAAAACUAAAAGCAUGCGUAAA
HIV_11UA_R3F3_SNIPR	GGGUCUAUGCUGCCCUAUUUCUAAGUCAGUAAAAAUCGGCAAAUCAUCCUUGUAUUGAUAAACAUUAGAGGAGAUAGAACAUGGUUUAUCAAUACAAGGAUGAUAAAACCGAUAAAACUAAAAGCAUGCGUAAA
HIV_11UA_R3F4_SNIPR	GGGUCUAUGCUGCCCUAUUUCUAAGUCAUAAAGUGUCGACAAAUCAUCCUUGUAUUGAUACAAAUUAGAGGAGAUAGAACAUGUUGUAUCAAUACAAGGAUGAUAAAACCGAUAAAACUAAAAGCAUGCGUAAA
HIV_11UA_R4F3_SNIPR	GGGUCUAUGCUGCCCUAUUUCUAAGUCAGUAAGUGGUAACAAAUCAUCCUUGUAUUGAUACAAAUUAGAGGAGAUAGAACAUGUUGUAUCAAUACAAGGAUGAUAAAACCGAUAAAACUAAAAGCAUGCGUAAA
HIV_11UA_R4F4_SNIPR	GGGUCUAUGCUGCCCUAUUUCUAAGUCAUAAAGUAGUAACAAAUCAUCCUUGUAUUGAUACAAAUUAGAGGAGAUAGAACAUGUUGUAUCAAUACAAGGAUGAUAAAACCGAUAAAACUAAAAGCAUGCGUAAA
HIV_11UA_R4F5_SNIPR	GGGUCUAUGCUGCCCUAUUUCUAAGUCUCACCCCGGUUACAAAUCAUCCUUGUAUUGAUACAAAUUAGAGGAGAUAGAACAUGUUGUAUCAAUACAAGGAUGAUAAAACCGAUAAAACUAAAAGCAUGCGUAAA
HIV_11UA_R5F4_SNIPR	GGGUCUAUGCUGCCCUAUUUCUAAGUCAGAGUAAAAUCUCAAAUCAUCCUUGUAUUGAUACAAAUAUUAGAGGAGAUAGAACAUGAUUUGUAUCAAUACAAGGAUGAAAACCGAUAAAACUAAAAGCAUGCGUAAA
HIV_11UA_R5F5_SNIPR	GGGUCUAUGCUGCCCUAUUUCUAAGUCAGUAAAGUGUGACAAAUCAUCCUUGUAUUGAUAAACAUAUUAGAGGAGAUAGAACAUGAUGUUUAUCAAUACAAGGAUGAAAACCGAUAAAACUAAAAGCAUGCGUAAA
HIV_11UA_R5F6_SNIPR	GGGUCUAUGCUGCCCUAUUUCUAAGUCAAUAAAAGAGCACAAAUCAUCCUUGUAUUGAUACAAAUAUUAGAGGAGAUAGAACAUGAUUUGUAUCAAUACAAGGAUGAAAACCGAUAAAACUAAAAGCAUGCGUAAA
HIV_12GU_R3F2_SNIPR	GGGUCUAUGCUGCCCUAUUUCUAAGUCAGAGUGAAGCUAAAAAUCAUCAAUGUAUUGAUACAAAUUAGAGGAGAUAGAACAUGUUGUAUCAAUACAUUGAUGAUAAAACCGAUAAAACUAAAAGCAUGCGUAAA
HIV_12GU_R3F3_SNIPR	GGGUCUAUGCUGCCCUAUUUCUAAGUCAGACGGGUGAGCCAAAUCAUCAAUGUAUUGAUAAACAUUAGAGGAGAUAGAACAUGGUUUAUCAAUACAUUGAUGAUAAAACCGAUAAAACUAAAAGCAUGCGUAAA
HIV_12GU_R3F4_SNIPR	GGGUCUAUGCUGCCCUAUUUCUAAGUCAAAGCAAGGUGACAAAUCAUCAAUGUAUUGAUACAAAUUAGAGGAGAUAGAACAUGUUGUAUCAAUACAUUGAUGAUAAAACCGAUAAAACUAAAAGCAUGCGUAAA
HIV_12GU_R4F3_SNIPR	GGGUCUAUGCUGCCCUAUUUCUAAGUCAGUAAAAGGUAACAAAUCAUCAAUGUAUUGAUACAAAUUAGAGGAGAUAGAACAUGUUGUAUCAAUACAUUGAUGAUAAAACCGAUAAAACUAAAAGCAUGCGUAAA
HIV_12GU_R4F4_SNIPR	GGGUCUAUGCUGCCCUAUUUCUAAGUCAAGUGAAGGUGACAAAUCAUCAAUGUAUUGAUACAAAUUAGAGGAGAUAGAACAUGUUGUAUCAAUACAUUGAUGAUAAAACCGAUAAAACUAAAAGCAUGCGUAAA
HIV_12GU_R4F5_SNIPR	GGGUCUAUGCUGCCCUAUUUCUAAGUCUAUGAAAGGUUACAAAUCAUCAAUGUAUUGAUACAAAUUAGAGGAGAUAGAACAUGUUGUAUCAAUACAUUGAUGAUAAAACCGAUAAAACUAAAAGCAUGCGUAAA
HIV_12GU_R5F4_SNIPR	GGGUCUAUGCUGCCCUAUUUCUAAGUCAGAGUAAAAGUUAAAAUCAUCAAUGUAUUGAUACAAAUAUUAGAGGAGAUAGAACAUGAUUUGUAUCAAUACAUUGAUGAAAACCGAUAAAACUAAAAGCAUGCGUAAA
HIV_12GU_R5F5_SNIPR	GGGUCUAUGCUGCCCUAUUUCUAAGUCAGUAAAAGGUAACAAAUCAUCAAUGUAUUGAUAAACAUAUUAGAGGAGAUAGAACAUGAUGUUUAUCAAUACAUUGAUGAAAACCGAUAAAACUAAAAGCAUGCGUAAA
HIV_12GU_R5F6_SNIPR	GGGUCUAUGCUGCCCUAUUUCUAAGUCAAAAAAGUGGGACAAAUCAUCAAUGUAUUGAUACAAAUAUUAGAGGAGAUAGAACAUGAUUUGUAUCAAUACAUUGAUGAAAACCGAUAAAACUAAAAGCAUGCGUAAA
HIV_13GA_R3F2_SNIPR	GGGUCUAUGCUGCCCUAUUUCUAAGUCAGAGCAAAAACUAAAAUCAUUCAUGUAUUGAUACAAAUUAGAGGAGAUAGAACAUGUUGUAUCAAUACAUGAAUGAUAAAACCGAUAAAACUAAAAGCAUGCGUAAA
HIV_13GA_R3F3_SNIPR	GGGUCUAUGCUGCCCUAUUUCUAAGUCAGUAAAAAGUGACAAAUCAUUCAUGUAUUGAUAAACAUUAGAGGAGAUAGAACAUGGUUUAUCAAUACAUGAAUGAUAAAACCGAUAAAACUAAAAGCAUGCGUAAA
HIV_13GA_R3F4_SNIPR	GGGUCUAUGCUGCCCUAUUUCUAAGUCAACGAAAAAUGACAAAUCAUUCAUGUAUUGAUACAAAUUAGAGGAGAUAGAACAUGUUGUAUCAAUACAUGAAUGAUAAAACCGAUAAAACUAAAAGCAUGCGUAAA
HIV_13GA_R4F3_SNIPR	GGGUCUAUGCUGCCCUAUUUCUAAGUCAGUAAAAAAGCUCAAAUCAUUCAUGUAUUGAUACAAAUUAGAGGAGAUAGAACAUGUUGUAUCAAUACAUGAAUGAUAAAACCGAUAAAACUAAAAGCAUGCGUAAA
HIV_13GA_R4F4_SNIPR	GGGUCUAUGCUGCCCUAUUUCUAAGUCAUAAAAAGUUGACAAAUCAUUCAUGUAUUGAUACAAAUUAGAGGAGAUAGAACAUGUUGUAUCAAUACAUGAAUGAUAAAACCGAUAAAACUAAAAGCAUGCGUAAA
HIV_13GA_R4F5_SNIPR	GGGUCUAUGCUGCCCUAUUUCUAAGUCUACGAAAAGUUACAAAUCAUUCAUGUAUUGAUACAAAUUAGAGGAGAUAGAACAUGUUGUAUCAAUACAUGAAUGAUAAAACCGAUAAAACUAAAAGCAUGCGUAAA
HIV_13GA_R5F4_SNIPR	GGGUCUAUGCUGCCCUAUUUCUAAGUCAUAAAAAGUUGACAAAUCAUUCAUGUAUUGAUACAAAUUAGAGGAGAUAGAACAUGUUGUAUCAAUACAUGAAUGAUAAAACCGAUAAAACUAAAAGCAUGCGUAAA
HIV_13GA_R5F5_SNIPR	GGGUCUAUGCUGCCCUAUUUCUAAGUCUAUAAAGUAAUACAAAUCAUUCAUGUAUUGAUACAAAUUAGAGGAGAUAGAACAUGUUGUAUCAAUACAUGAAUGAUAAAACCGAUAAAACUAAAAGCAUGCGUAAA
HIV_13GA_R5F6_SNIPR	GGGUCUAUGCUGCCCUAUUUCUAAGUAAACAAAGUAAUACAAAUCAUUCAUGUAUUGAUACAAAUUAGAGGAGAUAGAACAUGUUGUAUCAAUACAUGAAUGAUAAAACCGAUAAAACUAAAAGCAUGCGUAAA
HIV_14AG_R3F2_SNIPR	GGGUCUAUGCUGCCCUAUUUCUAAGUCAGAGCAAAACCGAAAAUCACCCAUGUAUUGAUACAAAUUAGAGGAGAUAGAACAUGUUGUAUCAAUACAUGGGUGAUAAAACCGAUAAAACUAAAAGCAUGCGUAAA
HIV_14AG_R3F3_SNIPR	GGGUCUAUGCUGCCCUAUUUCUAAGUCAGUAAAAGGUGACAAAUCACCCAUGUAUUGAUAAACAUUAGAGGAGAUAGAACAUGGUUUAUCAAUACAUGGGUGAUAAAACCGAUAAAACUAAAAGCAUGCGUAAA
HIV_14AG_R3F4_SNIPR	GGGUCUAUGCUGCCCUAUUUCUAAGUCAAAAAAGUGGGACAAAUCACCCAUGUAUUGAUACAAAUUAGAGGAGAUAGAACAUGUUGUAUCAAUACAUGGGUGAUAAAACCGAUAAAACUAAAAGCAUGCGUAAA
HIV_14AG_R4F3_SNIPR	GGGUCUAUGCUGCCCUAUUUCUAAGUCAGUCGAAAAACUCAAAUCACCCAUGUAUUGAUACAAAUUAGAGGAGAUAGAACAUGUUGUAUCAAUACAUGGGUGAUAAAACCGAUAAAACUAAAAGCAUGCGUAAA
HIV_14AG_R4F4_SNIPR	GGGUCUAUGCUGCCCUAUUUCUAAGUCAUAAAAAGUAAACAAAUCACCCAUGUAUUGAUACAAAUUAGAGGAGAUAGAACAUGUUGUAUCAAUACAUGGGUGAUAAAACCGAUAAAACUAAAAGCAUGCGUAAA
HIV_14AG_R4F5_SNIPR	GGGUCUAUGCUGCCCUAUUUCUAAGUCUAAUGAAAGUUACAAAUCACCCAUGUAUUGAUACAAAUUAGAGGAGAUAGAACAUGUUGUAUCAAUACAUGGGUGAUAAAACCGAUAAAACUAAAAGCAUGCGUAAA
HIV_14AG_R5F4_SNIPR	GGGUCUAUGCUGCCCUAUUUCUAAGUCAGAAAAAUAGCUAAAAUCACCCAUGUAUUGAUACAAAUAUUAGAGGAGAUAGAACAUGAUUUGUAUCAAUACAUGGGUGAAAACCGAUAAAACUAAAAGCAUGCGUAAA
HIV_14AG_R5F5_SNIPR	GGGUCUAUGCUGCCCUAUUUCUAAGUCAGUAGAAGAACUCAAAUCACCCAUGUAUUGAUAAACAUAUUAGAGGAGAUAGAACAUGAUGUUUAUCAAUACAUGGGUGAAAACCGAUAAAACUAAAAGCAUGCGUAAA
HIV_14AG_R5F6_SNIPR	GGGUCUAUGCUGCCCUAUUUCUAAGUCAAAAGUAAAUGACAAAUCACCCAUGUAUUGAUACAAAUAUUAGAGGAGAUAGAACAUGAUUUGUAUCAAUACAUGGGUGAAAACCGAUAAAACUAAAAGCAUGCGUAAA
HIV_15UC_R3F2_SNIPR	GGGUCUAUGCUGCCCUAUUUCUAAGUCAGAGUAAAAUUGAAAAUCGUCCAUGUAUUGAUACAAAUUAGAGGAGAUAGAACAUGUUGUAUCAAUACAUGGACGAUAAAACCGAUAAAACUAAAAGCAUGCGUAAA
HIV_15UC_R3F3_SNIPR	GGGUCUAUGCUGCCCUAUUUCUAAGUCAGCGAAAGUGGGCAAAUCGUCCAUGUAUUGAUAAACAUUAGAGGAGAUAGAACAUGGUUUAUCAAUACAUGGACGAUAAAACCGAUAAAACUAAAAGCAUGCGUAAA
HIV_15UC_R3F4_SNIPR	GGGUCUAUGCUGCCCUAUUUCUAAGUCAACACAGGAGGACAAAUCGUCCAUGUAUUGAUACAAAUUAGAGGAGAUAGAACAUGUUGUAUCAAUACAUGGACGAUAAAACCGAUAAAACUAAAAGCAUGCGUAAA
HIV_15UC_R4F3_SNIPR	GGGUCUAUGCUGCCCUAUUUCUAAGUCAGAAUGAAAAACUAAAUCGUCCAUGUAUUGAUACAAAAUUAGAGGAGAUAGAACAUGUUUGUAUCAAUACAUGGACGAAAAACCGAUAAAACUAAAAGCAUGCGUAAA
HIV_15UC_R4F4_SNIPR	GGGUCUAUGCUGCCCUAUUUCUAAGUCAGUAAGAAAACUCAAAUCGUCCAUGUAUUGAUAAACAAUUAGAGGAGAUAGAACAUGUGUUUAUCAAUACAUGGACGAAAAACCGAUAAAACUAAAAGCAUGCGUAAA
HIV_15UC_R4F5_SNIPR	GGGUCUAUGCUGCCCUAUUUCUAAGUCACAAGUAAUCGACAAAUCGUCCAUGUAUUGAUACAAAAUUAGAGGAGAUAGAACAUGUUUGUAUCAAUACAUGGACGAAAAACCGAUAAAACUAAAAGCAUGCGUAAA
HIV_15UC_R5F4_SNIPR	GGGUCUAUGCUGCCCUAUUUCUAAGUCAGAGUAAGUCACCAAAUCGUCCAUGUAUUGAUACAAAUAUUAGAGGAGAUAGAACAUGAUUUGUAUCAAUACAUGGACGAAAACCGAUAAAACUAAAAGCAUGCGUAAA
HIV_15UC_R5F5_SNIPR	GGGUCUAUGCUGCCCUAUUUCUAAGUCAGUAAACAAAGUCAAAUCGUCCAUGUAUUGAUAAACAUAUUAGAGGAGAUAGAACAUGAUGUUUAUCAAUACAUGGACGAAAACCGAUAAAACUAAAAGCAUGCGUAAA
HIV_15UC_R5F6_SNIPR	GGGUCUAUGCUGCCCUAUUUCUAAGUCACUAAAAAGCCACAAAUCGUCCAUGUAUUGAUACAAAUAUUAGAGGAGAUAGAACAUGAUUUGUAUCAAUACAUGGACGAAAACCGAUAAAACUAAAAGCAUGCGUAAA
HIV_16GU_R3F2_SNIPR	GGGUCUAUGCUGCCCUAUUUCUAAGUCAGAGUAAAAACCGAAAUAAUCCAUGUAUUGAUACAAAUUAGAGGAGAUAGAACAUGUUGUAUCAAUACAUGGAUUAUAAAACCGAUAAAACUAAAAGCAUGCGUAAA
HIV_16GU_R3F3_SNIPR	GGGUCUAUGCUGCCCUAUUUCUAAGUCAGUAAAGUGAAUCAAAUAAUCCAUGUAUUGAUAAACAUUAGAGGAGAUAGAACAUGGUUUAUCAAUACAUGGAUUAUAAAACCGAUAAAACUAAAAGCAUGCGUAAA
HIV_16GU_R3F4_SNIPR	GGGUCUAUGCUGCCCUAUUUCUAAGUCAAAAGUAAAAGACAAAUAAUCCAUGUAUUGAUACAAAUUAGAGGAGAUAGAACAUGUUGUAUCAAUACAUGGAUUAUAAAACCGAUAAAACUAAAAGCAUGCGUAAA
HIV_16GU_R4F3_SNIPR	GGGUCUAUGCUGCCCUAUUUCUAAGUCAGAGCACCCCUUCAAAUAAUCCAUGUAUUGAUACAAAAUUAGAGGAGAUAGAACAUGUUUGUAUCAAUACAUGGAUUAAAAACCGAUAAAACUAAAAGCAUGCGUAAA
HIV_16GU_R4F4_SNIPR	GGGUCUAUGCUGCCCUAUUUCUAAGUCAGUGAAACAAAUCAAAUAAUCCAUGUAUUGAUAAACAAUUAGAGGAGAUAGAACAUGUGUUUAUCAAUACAUGGAUUAAAAACCGAUAAAACUAAAAGCAUGCGUAAA
HIV_16GU_R4F5_SNIPR	GGGUCUAUGCUGCCCUAUUUCUAAGUCACUAGUAAAAGACAAAUAAUCCAUGUAUUGAUACAAAAUUAGAGGAGAUAGAACAUGUUUGUAUCAAUACAUGGAUUAAAAACCGAUAAAACUAAAAGCAUGCGUAAA
HIV_16GU_R5F4_SNIPR	GGGUCUAUGCUGCCCUAUUUCUAAGUCAGAGUAAGUCACCAAAUAAUCCAUGUAUUGAUACAAAUAUUAGAGGAGAUAGAACAUGAUUUGUAUCAAUACAUGGAUUAAAACCGAUAAAACUAAAAGCAUGCGUAAA
HIV_16GU_R5F5_SNIPR	GGGUCUAUGCUGCCCUAUUUCUAAGUCAGCAAAAAAUGACAAAUAAUCCAUGUAUUGAUAAACAUAUUAGAGGAGAUAGAACAUGAUGUUUAUCAAUACAUGGAUUAAAACCGAUAAAACUAAAAGCAUGCGUAAA
HIV_16GU_R5F6_SNIPR	GGGUCUAUGCUGCCCUAUUUCUAAGUCAAAAAAGUAAGACAAAUAAUCCAUGUAUUGAUACAAAUAUUAGAGGAGAUAGAACAUGAUUUGUAUCAAUACAUGGAUUAAAACCGAUAAAACUAAAAGCAUGCGUAAA
HIV_17AU_R3F2_SNIPR	GGGUCUAUGCUGCCCUAUUUCUAAGUCAGAGGGUGAAACUAAAACAUCCAUGUAUUGAUACAAAUUAGAGGAGAUAGAACAUGUUGUAUCAAUACAUGGAUGUUAAAACCGAUAAAACUAAAAGCAUGCGUAAA
HIV_17AU_R3F3_SNIPR	GGGUCUAUGCUGCCCUAUUUCUAAGUCAGUAGGUAAAAUCAAAACAUCCAUGUAUUGAUAAACAUUAGAGGAGAUAGAACAUGGUUUAUCAAUACAUGGAUGUUAAAACCGAUAAAACUAAAAGCAUGCGUAAA
HIV_17AU_R3F4_SNIPR	GGGUCUAUGCUGCCCUAUUUCUAAGUCAGUUGAAGGUGACAAAACAUCCAUGUAUUGAUACAAAUUAGAGGAGAUAGAACAUGUUGUAUCAAUACAUGGAUGUUAAAACCGAUAAAACUAAAAGCAUGCGUAAA
HIV_17AU_R4F3_SNIPR	GGGUCUAUGCUGCCCUAUUUCUAAGUCAGAGAAGUGAUUGAAAACAUCCAUGUAUUGAUACAAAAUUAGAGGAGAUAGAACAUGUUUGUAUCAAUACAUGGAUGUAAAACCGAUAAAACUAAAAGCAUGCGUAAA
HIV_17AU_R4F4_SNIPR	GGGUCUAUGCUGCCCUAUUUCUAAGUCAGUAAAGGUGGUCAAAACAUCCAUGUAUUGAUAAACAAUUAGAGGAGAUAGAACAUGUGUUUAUCAAUACAUGGAUGUAAAACCGAUAAAACUAAAAGCAUGCGUAAA
HIV_17AU_R4F5_SNIPR	GGGUCUAUGCUGCCCUAUUUCUAAGUCAAACACGGUGGACAAAACAUCCAUGUAUUGAUACAAAAUUAGAGGAGAUAGAACAUGUUUGUAUCAAUACAUGGAUGUAAAACCGAUAAAACUAAAAGCAUGCGUAAA
HIV_17AU_R5F4_SNIPR	GGGUCUAUGCUGCCCUAUUUCUAAGUCAGAGGUGAAAACUAAAACAUCCAUGUAUUGAUACAAAAAUUAGAGGAGAUAGAACAUGUUUUGUAUCAAUACAUGGAUGAAAACCGAUAAAACUAAAAGCAUGCGUAAA
HIV_17AU_R5F5_SNIPR	GGGUCUAUGCUGCCCUAUUUCUAAGUCAGUAGAAAAACUCAAAACAUCCAUGUAUUGAUAAACAAAUUAGAGGAGAUAGAACAUGUUGUUUAUCAAUACAUGGAUGAAAACCGAUAAAACUAAAAGCAUGCGUAAA
HIV_17AU_R5F6_SNIPR	GGGUCUAUGCUGCCCUAUUUCUAAGUCAAAAUAAGGUGACAAAACAUCCAUGUAUUGAUACAAAAAUUAGAGGAGAUAGAACAUGUUUUGUAUCAAUACAUGGAUGAAAACCGAUAAAACUAAAAGCAUGCGUAAA
HIV_8AU_R3F2_SNIPR	GGGUCUAUGCUGCCCUAUUUCUAAGUCAGAGACAAAGCUAAAAUCAUCCAUGAAUUGAUACAAAUUAGAGGAGAUAGAACAUGUUGUAUCAAUUCAUGGAUGAUAAAACCGAUAAAACUAAAAGCAUGCGUAAA
HIV_8AU_R3F3_SNIPR	GGGUCUAUGCUGCCCUAUUUCUAAGUCAGAAAGUAAGCCCAAAUCAUCCAUGAAUUGAUAAACAUUAGAGGAGAUAGAACAUGGUUUAUCAAUUCAUGGAUGAUAAAACCGAUAAAACUAAAAGCAUGCGUAAA
HIV_8AU_R3F4_SNIPR	GGGUCUAUGCUGCCCUAUUUCUAAGUCAAAAAGCGGGGACAAAUCAUCCAUGAAUUGAUACAAAUUAGAGGAGAUAGAACAUGUUGUAUCAAUUCAUGGAUGAUAAAACCGAUAAAACUAAAAGCAUGCGUAAA
HIV_8AU_R4F3_SNIPR	GGGUCUAUGCUGCCCUAUUUCUAAGUCAGUAGGUGGAAUCAAAUCAUCCAUGAAUUGAUACAAAUUAGAGGAGAUAGAACAUGUUGUAUCAAUUCAUGGAUGAUAAAACCGAUAAAACUAAAAGCAUGCGUAAA
HIV_8AU_R4F4_SNIPR	GGGUCUAUGCUGCCCUAUUUCUAAGUCAUAAAAGUGUAACAAAUCAUCCAUGAAUUGAUACAAAUUAGAGGAGAUAGAACAUGUUGUAUCAAUUCAUGGAUGAUAAAACCGAUAAAACUAAAAGCAUGCGUAAA
HIV_8AU_R4F5_SNIPR	GGGUCUAUGCUGCCCUAUUUCUAAGUCUAAGCACGGUUACAAAUCAUCCAUGAAUUGAUACAAAUUAGAGGAGAUAGAACAUGUUGUAUCAAUUCAUGGAUGAUAAAACCGAUAAAACUAAAAGCAUGCGUAAA
HIV_8AU_R5F4_SNIPR	GGGUCUAUGCUGCCCUAUUUCUAAGUCAGAAAAGUUAGUAAAAUCAUCCAUGAAUUGAUACAAAUAUUAGAGGAGAUAGAACAUGAUUUGUAUCAAUUCAUGGAUGAAAACCGAUAAAACUAAAAGCAUGCGUAAA
HIV_8AU_R5F5_SNIPR	GGGUCUAUGCUGCCCUAUUUCUAAGUCAGUAGAAUUUCUCAAAUCAUCCAUGAAUUGAUAAACAUAUUAGAGGAGAUAGAACAUGAUGUUUAUCAAUUCAUGGAUGAAAACCGAUAAAACUAAAAGCAUGCGUAAA
HIV_8AU_R5F6_SNIPR	GGGUCUAUGCUGCCCUAUUUCUAAGUCAGCGAAAGGUAACAAAUCAUCCAUGAAUUGAUACAAAUAUUAGAGGAGAUAGAACAUGAUUUGUAUCAAUUCAUGGAUGAAAACCGAUAAAACUAAAAGCAUGCGUAAA
HIV_9CG_R3F2_SNIPR	GGGUCUAUGCUGCCCUAUUUCUAAGUCAGUAACAAAAGCCAAAUCAUCCAUCUAUUGAUACAAUUAGAGGAGAUAGAACAUGUGUAUCAAUAGAUGGAUGAUUAAAACCGAUAAAACUAAAAGCAUGCGUAAA
HIV_9CG_R3F3_SNIPR	GGGUCUAUGCUGCCCUAUUUCUAAGUCAUAAAAAGUUGACAAAUCAUCCAUCUAUUGAUACAAUUAGAGGAGAUAGAACAUGUGUAUCAAUAGAUGGAUGAUUAAAACCGAUAAAACUAAAAGCAUGCGUAAA
HIV_9CG_R3F4_SNIPR	GGGUCUAUGCUGCCCUAUUUCUAAGUCUCAAAAAUGGUACAAAUCAUCCAUCUAUUGAUACAAUUAGAGGAGAUAGAACAUGUGUAUCAAUAGAUGGAUGAUUAAAACCGAUAAAACUAAAAGCAUGCGUAAA
HIV_9CG_R4F3_SNIPR	GGGUCUAUGCUGCCCUAUUUCUAAGUCAUAAAAAGUUGACAAAUCAUCCAUCUAUUGAUACAAUUAGAGGAGAUAGAACAUGUGUAUCAAUAGAUGGAUGAUUAAAACCGAUAAAACUAAAAGCAUGCGUAAA
HIV_9CG_R4F4_SNIPR	GGGUCUAUGCUGCCCUAUUUCUAAGUCUACGAAAAGUUACAAAUCAUCCAUCUAUUGAUACAAUUAGAGGAGAUAGAACAUGUGUAUCAAUAGAUGGAUGAUUAAAACCGAUAAAACUAAAAGCAUGCGUAAA
HIV_9CG_R4F5_SNIPR	GGGUCUAUGCUGCCCUAUUUCUAAGUAAAUGUGAAAAUACAAAUCAUCCAUCUAUUGAUACAAUUAGAGGAGAUAGAACAUGUGUAUCAAUAGAUGGAUGAUUAAAACCGAUAAAACUAAAAGCAUGCGUAAA
HIV_9CG_R5F4_SNIPR	GGGUCUAUGCUGCCCUAUUUCUAAGUCAGAGUAAAACCGAAAAUCAUCCAUCUAUUGAUACAAAUAUUAGAGGAGAUAGAACAUGAUUUGUAUCAAUAGAUGGAUGAAAACCGAUAAAACUAAAAGCAUGCGUAAA
HIV_9CG_R5F5_SNIPR	GGGUCUAUGCUGCCCUAUUUCUAAGUCAGUAAAGUAAGUCAAAUCAUCCAUCUAUUGAUAAACAUAUUAGAGGAGAUAGAACAUGAUGUUUAUCAAUAGAUGGAUGAAAACCGAUAAAACUAAAAGCAUGCGUAAA
HIV_9CG_R5F6_SNIPR	GGGUCUAUGCUGCCCUAUUUCUAAGUCAAAAAGUAAUCACAAAUCAUCCAUCUAUUGAUACAAAUAUUAGAGGAGAUAGAACAUGAUUUGUAUCAAUAGAUGGAUGAAAACCGAUAAAACUAAAAGCAUGCGUAAA
HIV_M184V_mut_R3F2_SNIPR	GGGUCUAUGCUGCCCUAUUUCUAAGUCAGAUGAAAAACUAAAAUCAUCCACGUAUUGAUACAAAUUAGAGGAGAUAGAACAUGUUGUAUCAAUACGUGGAUGAUAAAACCGAUAAAACUAAAAGCAUGCGUAAA
HIV_M184V_mut_R3F3_SNIPR	GGGUCUAUGCUGCCCUAUUUCUAAGUCAGAGGCACCCCUCAAAUCAUCCACGUAUUGAUAAACAUUAGAGGAGAUAGAACAUGGUUUAUCAAUACGUGGAUGAUAAAACCGAUAAAACUAAAAGCAUGCGUAAA
HIV_M184V_mut_R3F4_SNIPR	GGGUCUAUGCUGCCCUAUUUCUAAGUCACAAUAAGGGAACAAAUCAUCCACGUAUUGAUACAAAUUAGAGGAGAUAGAACAUGUUGUAUCAAUACGUGGAUGAUAAAACCGAUAAAACUAAAAGCAUGCGUAAA
HIV_M184V_mut_R4F3_SNIPR	GGGUCUAUGCUGCCCUAUUUCUAAGUCAGUAAGAAAGCUCAAAUCAUCCACGUAUUGAUACAAAUUAGAGGAGAUAGAACAUGUUGUAUCAAUACGUGGAUGAUAAAACCGAUAAAACUAAAAGCAUGCGUAAA
HIV_M184V_mut_R4F4_SNIPR	GGGUCUAUGCUGCCCUAUUUCUAAGUCAACGUAAAUCGACAAAUCAUCCACGUAUUGAUACAAAUUAGAGGAGAUAGAACAUGUUGUAUCAAUACGUGGAUGAUAAAACCGAUAAAACUAAAAGCAUGCGUAAA
HIV_M184V_mut_R4F5_SNIPR	GGGUCUAUGCUGCCCUAUUUCUAAGUCAAUAAAAGGUUACAAAUCAUCCACGUAUUGAUACAAAUUAGAGGAGAUAGAACAUGUUGUAUCAAUACGUGGAUGAUAAAACCGAUAAAACUAAAAGCAUGCGUAAA
HIV_M184V_mut_R5F4_SNIPR	GGGUCUAUGCUGCCCUAUUUCUAAGUCAGAUAAAAAGCCAAAAUCAUCCACGUAUUGAUACAAAUAUUAGAGGAGAUAGAACAUGAUUUGUAUCAAUACGUGGAUGAAAACCGAUAAAACUAAAAGCAUGCGUAAA
HIV_M184V_mut_R5F5_SNIPR	GGGUCUAUGCUGCCCUAUUUCUAAGUCAGUGGAAGAACUCAAAUCAUCCACGUAUUGAUAAACAUAUUAGAGGAGAUAGAACAUGAUGUUUAUCAAUACGUGGAUGAAAACCGAUAAAACUAAAAGCAUGCGUAAA
HIV_M184V_mut_R5F6_SNIPR	GGGUCUAUGCUGCCCUAUUUCUAAGUCAAAAAAGUGUAACAAAUCAUCCACGUAUUGAUACAAAUAUUAGAGGAGAUAGAACAUGAUUUGUAUCAAUACGUGGAUGAAAACCGAUAAAACUAAAAGCAUGCGUAAA
B. Target and SNIPR Sequences for Detection of Clinically Relevent Mutations Using GFP Output, Related to Figure 4
Note:
SNIPR RNA sequences are listed up to the first 9 nts of GFPmut3b.
SNIPR name	SNIPR sequence	WT target	Mutant target
BRCA1_P871L_gfp	GGGAGAGAAUGUUGCACAUUCCUCUUCUGCUAAAAGACGAUUUGAAAACAGAGCAAAUGAAUUUGGCUAGAGGAGAUAAAACAUGCAAAUUCAUUUGCUCUGUUUUCACAAUAAACAACUCCGAAAAAUGCGUAAA	GGGUCAUUUGCUCCGUUUUCAAAUCCAGGAAAUGCAGAAGAGGAAUGUGCAACAUUCUCU	GGGUCAUUUGCUCUGUUUUCAAAUCCAGGAAAUGCAGAAGAGGAAUGUGCAACAUUCUCU
BRCA2_N372H_gfp	GGGAACUUCCUUGGAGAUUUUGUCACUUCCUUAGACCCUGGGCUUCUGAUGUGCUACAUUGGGCAACAGAGGAGAUAAAAGAUGGCCCAAUGUAGCACAUCAGAAACAAAUACAACUAAAAAUCAAAUGCGUAAA	GGGAAUGUAGCAAAUCAGAAGCCCUUUGAGAGUGGAAGUGACAAAAUCUCCAAGGAAGUU	GGGAAUGUAGCACAUCAGAAGCCCUUUGAGAGUGGAAGUGACAAAAUCUCCAAGGAAGUU
EGFR_G719A_gfp	GGGCUGGGAUCCAGAGUCCCUUAUACACAAUCAAUUCAGCACCGGAGGCCAGCACUUUCGCAACUAGAGGAGAUGAGGCAUGUGCGAAAGUGCUGGCCUCCGGAAUAAACAAAGUGAAUCAAAAAUGCGUAAA	GGGAAAGUGCUGGGCUCCGGUGCGUUCGGCACGGUGUAUAAGGGACUCUGGAUCCCAG	GGGAAAGUGCUGGCCUCCGGUGCGUUCGGCACGGUGUAUAAGGGACUCUGGAUCCCAG
HFE_H63D_gfp	GGGUCUACUGGAAACCCAUGGAGUUCGGGUAUCCUAAAAGCGACUCUCAUCAUCAUAGAAGCGACAACAGAGGAGAUAAGAGAUGGUCGCUUCUAUGAUGAUGAGAGGAGGCGGAAAACUAGAUAAAAUGCGUAAA	GGGUUCUAUGAUCAUGAGAGUCGCCGUGUGGAGCCCCGAACUCCAUGGGUUUCCAGUAGA	GGGUUCUAUGAUGAUGAGAGUCGCCGUGUGGAGCCCCGAACUCCAUGGGUUUCCAGUAGA
K13_I543T_gfp	GGGAUAUGCUUCUACAUUCGGUAUAAUAGACAAUAAACAAUAUCCCCCAGUACAAUAAAUAUAUCGACAGAGGAGAUAAACAAUGGAUAUAUUUAUUGUACUGGGGAAUAAACAAAGACUAAACAAGAUGCGUAAA	GGGAUUUAUUGUAUUGGGGGAUAUGAUGGCUCUUCUAUUAUACCGAAUGUAGAAGCAUAU	GGGAUUUAUUGUACUGGGGGAUAUGAUGGCUCUUCUAUUAUACCGAAUGUAGAAGCAUAU
HIV_RT_K65R_gfp	GGGAAGUUCUCUGAAAUCUACUAAUUUUCUCAGAGAAUAACUGUCUUUUCUCUUUAUGGCUGCGACUAGAGGAGACAGGCAAUGCGCAGCCAUAAAGAGAAAAGACAAAGAAACAAGAAAACAAGAAUGCGUAAA	GGGGCCAUAAAGAAAAAAGACAGUACUAAAUGGAGAAAAUUAGUAGAUUUCAGAGAACUU	GGGGCCAUAAAGAGAAAAGACAGUACUAAAUGGAGAAAAUUAGUAGAUUUCAGAGAACUU
C. Target and SNIPR Sequences for Detection of Clinically Relevent Mutations with Colorimetric LacZ Output, Related to Figure 4 and Figure S5.
Note:
SNIPR RNA sequences are listed up to the first 9 nts of lacZ.
SNIPR name	SNIPR sequence	WT target	Mutant target
BRCA1-185delAG_lacZ	GGGCACUUUGUGGAGACAGGUUCCUUGAUAUUGAAAUUACAGAUGGGACACUAAGAUUUACAGAGAAAGAGGAGAGAAAAAAUGUCUGUAAAUCUUAGUGUCCCACACUUACUUACCCCUGCAGACAUGACCAUG	GGGAAAAUCUUAGAGUGUCCCAUCUGUCUGGAGUUGAUCAAGGAACCUGUCUCCACAAAG	GGGAAAAUCUUAGUGUCCCAUCUGUCUGGAGUUGAUCAAGGAACCUGUCUCCACAAAGUG
BRCA1-5382insC_lacZ	GGGGGCCCAUAGCAACAGAUUUCUAGCCCGUAACACUAAUUUCUGUCCUGGGGAUUCUCUUUUCUAUGAGAGGAGAAGGAAGAUGAGAAAAGAGAAUCCCCAGGACUACACACAAACCCUACCUACUAUGACCAUG	GGGAGAGAAUCCCAGGACAGAAAGAUCUUCAGGGGGCUAGAAAUCUGUUGCUAUGGGCCC	GGGAGAGAAUCCCCAGGACAGAAAGAUCUUCAGGGGGCUAGAAAUCUGUUGCUAUGGGCC
K13_C580Y_lacZ	GGGUCCACCAAUGACAUACUACUCCCCCUCAAAAGCAACAUACAUAGCUGCAAAUAAAGAGGAGAAAGUACAUGUUUGCAGCUAUGUAUGUUGCUAAAAAGAUUCCACCCCCCUGCAUGACCAUG	GGGUCAUCAGCUAUGUAUGUUGCUUUUGAUAAUAAAAUUUAUGUCAUUGGUGGA	GGGUCAUCAGCUAUGUGUGUUGCUUUUGAUAAUAAAAUUUAUGUCAUUGGUGGA
BRCA1_P871L_lacZ	GGGAGAGAAUGUUGCACAUUCCUCUUCUGCUAAAAGACGAUUUGAAAACAGAGCAAAUGAAUUUGGCUAGAGGAGAUAAAACAUGCAAAUUCAUUUGCUCUGUUUUCACAAUAAACAACUCCGAAAAAUGCGUAAAGGAGAAGAACUUUUCACUGGAUGACCAUG	GGGUCAUUUGCUCCGUUUUCAAAUCCAGGAAAUGCAGAAGAGGAAUGUGCAACAUUCUCU	GGGUCAUUUGCUCUGUUUUCAAAUCCAGGAAAUGCAGAAGAGGAAUGUGCAACAUUCUCU
BRCA2_N372H_lacZ	GGGAACUUCCUUGGAGAUUUUGUCACUUCCUUAGACCCUGGGCUUCUGAUGUGCUACAUUGGGCAACAGAGGAGAUAAAAGAUGGCCCAAUGUAGCACAUCAGAAACAAAUACAACUAAAAAUCAAAUGCGUAAAGGAGAAGAACUUUUCACUGGAUGACCAUG	GGGAAUGUAGCAAAUCAGAAGCCCUUUGAGAGUGGAAGUGACAAAAUCUCCAAGGAAGUU	GGGAAUGUAGCACAUCAGAAGCCCUUUGAGAGUGGAAGUGACAAAAUCUCCAAGGAAGUU
HIV_RT_K65R_lacZ	GGGAAGUUCUCUGAAAUCUACUAAUUUUCUACCGUGCGGACUGUCUUUUCUCUUUAUGGUACUGAGCAGAGGAGAAGUUAAAUGCAGUACCAUAAAGAGAAAAGAGGAGAUAAUAGCGACCUUUGGAUGACCAUG	GGGGCCAUAAAGAGAAAAGACAGUACUAAAUGGAGAAAAUUAGUAGAUUUCAGAGAACUU	GGGGCCAUAAAGAAAAAAGACAGUACUAAAUGGAGAAAAUUAGUAGAUUUCAGAGAACUU
HIV-M184V_lacZ	GGGUCUAUGCUGCCCUAUUUCUAAGUCAACGUAAAUCGACAAAUCAUCCACGUAUUGAUACAAAUUAGAGGAGAUAGAACAUGUUGUAUCAAUACGUGGAUGAUAAAACCGAUAAAACUAAAAGCAUGCGUAAAGGAGAAGAACUUUUCACUGGAUGACCAUG	UAUCAAUACAUGGAUGAUUUGUAUGUAGGAUCUGACUUAGAAAUAGGGCAGCAUAGA	UAUCAAUACGUGGAUGAUUUGUAUGUAGGAUCUGACUUAGAAAUAGGGCAGCAUAGA
