# Supplementary material for: Precise and Programmable Detection of Mutations Using Ultraspecific Riboregulators
Source: Cell. 2020 Mar 5;180(5):1018–1032.e16. doi: 10.1016/j.cell.2020.02.011 (PMC7063572; doi:10.1016/j.cell.2020.02.011)
Supplement: Table S4. Sequence Information for SNIPRs Used for Human Genotyping, Related to Figure 5 [file mmc4.xlsx]

## Sheet: Table S4
Table S4. Sequence Information for SNIPRs Used for Human Genotyping, Related to Figure 5
A. Information on Coriell Samples Used for Human Genotyping, Related to Figure 5
Coriell ID	Target Gene	Mutation	dbSNP ID	Type
NA14620	HFE	C282Y	rs1800562	homozygous
NA14691	HFE	C282Y	rs1800562	heterozygous
NA01531	CFTR	phe508del	rs113993960	homozygous
NA20929	CFTR	phe508del	rs113993960	heterozygous
NA14170	BRCA2	6174delT	rs80359550	homozygous
NA16660	Control	N/A	N/A	N/A
B. Primers Used for Human Genotyping from Coriell Samples, Related to Figure 5
Note:
The forward primers contain a T7 promoter sequence at the 5' end that is used for transcription of the resulting amplicon.
Target Gene	Mutation	Forward primer			Reverse primer	WT amplicon	Mutant amplicon
HFE	C282Y	GCGCTAATACGACTCACTATAGGGGGGAAGAGCAGAGATATACGT			CACAATGAGGGGCTGATC	GGGAAGAGCAGAGATATACGTGCCAGGTGGAGCACCCAGGCCTGGATCAGCCCCTCATTGTGA	GGGAAGAGCAGAGATATACGTACCAGGTGGAGCACCCAGGCCTGGATCAGCCCCTCATTGTGA
CFTR	phe508del	GCGCTAATACGACTCACTATAGGGCCTGGCACCATTAAAGAAAATATCATC			ATGACGCTTCTGTATCTATATTCATCA	CCTGGCACCATTAAAGAAAATATCATCTTTGGTGTTTCCTATGATGAATATAGATACAGAAGCGTCATC	CCTGGCACCATTAAAGAAAATATCATTGGTGTTTCCTATGATGAATATAGATACAGAAGCGTCATC
BRCA2	6174delT	GCGCTAATACGACTCACTATAGGGTGGGATTTTTAGCACAGCAAG			CGTTTTGTAATGAAGCATCTGATACC	TGGGATTTTTAGCACAGCAAGTGGAAAATCTGTCCAGGTATCAGATGCTTCATTACAAAACGC	TGGGATTTTTAGCACAGCAAGGGAAAATCTGTCCAGGTATCAGATGCTTCATTACAAAACGC
C. SNIPRs Used for Human Genotyping from Coriell Samples, Related to Figure 5
Note:
SNIPR RNA sequences are listed up to the first 9 nts of lacZ or GFPmut3b.
Name	Sequence
gfp_BRCA1_5182insC_R4F3	GGGUUUUUGUCAACUUGAGGGAGGUCAAGGAAGAUUUCUGUCCUGGGGAUUCUCCUUUAGAAGAGGAGAGAAGAAAUGAAAGGAGAAUCCCCAGGACAGCCACUUGUUAAUCAGCUGUAUAUGCGUAAA
gfp_BRCA2_6147delT_R5F5	GGGGCGUUUUGUAAUGAAGCAUAAAAGAAAAGGACAGAUUUUCCCUUGCUGUGGACAGGAAAGAGGAGAAAAGGAAUGCUGUCCACAGCAAGGGAAAAUAAAAUAAGACCAAAGAUAAAAAUGCGUAAA
gfp_HFE_C282Y_R4F3	GGGUCACAAUGAGGGGCUGAUCCACAAAAAUAACCUCCACCUGGUACGUAUAUCUCCCGAAAGAGGAGAGAAAAGAUGGGGAGAUAUACGUACCAGGUGCCCAAAAAAAGAAGAAAAAAGAUGCGUAAA
gfp_CFTR_508del_snp_R5F5	GGGGAUGACGCUUCUGUAUCUAUAUUCAUCUUGAACGAGUCCAAUGAUAUUUUCUUUAAUGCCAAUAAAAGAGGAGAGGAGAGAUGAUUGGCAUUAAAGAAAAUAUCCAUCUGAGUAGCAGUAGUUUUAUGCGUAAA
lacZ_CFTR_508del_snp_R4F5	GGGGAUGACGCUUCUGUAUCUAUAUUCAUAAACUAAGAGACCAAUGAUAUUUUCUUUAAUGCCAAAAAAGAGGAGAAUUGACAUGUUGGCAUUAAAGAAAAUAUCAACCAGCCAACUACGUGGUGUGAUGACCAUG
lacZ_CFTR_508del_wt_R4F5	GGGGAUGACGCUUCUGUAUCUAUAUUCAUCAUCUCACCUCCCAAAGAUGAUAUUUUCUUUAAUGAAGAAACAGAGGAGAACAAGCAUGUCUUCAUUAAAGAAAAUAUCAAAUAUCCCAUUACAAAUACCUAUGACCAUG
