# Supplementary material for: Precise and Programmable Detection of Mutations Using Ultraspecific Riboregulators
Source: Cell. 2020 Mar 5;180(5):1018–1032.e16. doi: 10.1016/j.cell.2020.02.011 (PMC7063572; doi:10.1016/j.cell.2020.02.011)
Supplement: Table S5. Sequence Information for Zika Virus Strain Detection and Mutation Detection Experiments, Related to Figure 6 [file mmc5.xlsx]

## Sheet: Table S5
Table S5. Sequence Information for Zika Virus Strain Detection and Mutation Detection Experiments, Related to Figure 6
A. RPA Primers Used for Isothermal Amplification Reactions, Related to Figure 6 and Figure S6
Note:
1. The forward primers contain a T7 promoter sequence at the 5' end that is used for transcription of the resulting amplicon.
2. All the three types of Zika can be amplified by the same set of primers
Target Gene	Forward primer	Reverse primer	WT amplicon	Mutant amplicon
American Zika	GCGCTAATACGACTCACTATAGGGGTTTGTTCCAAGCGTGAGGA	AAGTTGGCGCCCATCTCTGAAA	AAAGTTGGCGCCCATCTCTGAAATGTCAGTTGTCACGACAAAGTCCCACTCTTGATGTTTTGTTTTCTGGAACTCTGTCTCAAAAGTCTTTCTGCTGAGCTGTATGACCCGTTTTCCAGCCTTTGTCAGACAAGCTGCGATCTCATTGCCGTTCCTCACGCTTGGAACAAACCCCTATAGTGAGTCGTATTAGCGC	N/A
Asian Zika	GCGCTAATACGACTCACTATAGGGGTTTGTTCCAAGCGTGAGGA	AAGTTGGCGCCCATCTCTGAAA	AAAGTTGGCGCCCATCTCTGAAATGTCAGTTGTCACGACGAAGTCCCACTCTTGATGTTTTGTTTTCTGGAACTCTGTCTCAAAAGTCTTTCTGCTGAGCTGTATGACCCGTTTTCCAGCCTTTGTCAGACAAGCTGCGATCTCATTGCCATTCCTCACGCTTGGAACAAACCCCTATAGTGAGTCGTATTAGCGC	N/A
African Zika	GCGCTAATACGACTCACTATAGGGGTTTGTTCCAAGCGTGAGGA	AAGTTGGCGCCCATCTCTGAAA	GAAGTTGGCGCCCATCTCTGAGATGTCAGTTGTTATGACAAAGTCCCACTCTTGATTTTTTGTTTTCTGAAATTCTGTCTCAAAAGTCTTCCTGCTGAGCTGTATGACCCGCTTTCCAGCCTTTGTCAGACAGGCTGCGATTTCATTTCCGTTTCTCACGCTTGGAACGAACCCCTATAGTGAGTCGTATTAGCGC	N/A
BRCA2-c.8904delC	GCGCTAATACGACTCACTATAGGGGGAACAAGGTTTATCAAGGGATGTCAC	CCTGAATCTTTTTCTTTTTTTGAATAGCTTACAATACGC	GGAACAAGGTTTATCAAGGGATGTCACAACCGTGTGGAAGTTGCGTATTGTAAGCTATTCAAAAAAAGAAAAAGATTCAGG	GGAACAAGGTTTATCAAGGGATGTCACAACGTGTGGAAGTTGCGTATTGTAAGCTATTCAAAAAAAGAAAAAGATTCAGG
BRCA2-c.8167G>C	GCGCTAATACGACTCACTATAGGGACCCAAAAAGTGGCCATTATTGAAC	GACAGCTAAGAGGGGAGGATC	ACCCAAAAAGTGGCCATTATTGAACTTACAGATGGGTGGTATGCTGTTAAGGCCCAGTTAGATCCTCCCCTCTTAGCTGTC	ACCCAAAAAGTGGCCATTATTGAACTTACACATGGGTGGTATGCTGTTAAGGCCCAGTTAGATCCTCCCCTCTTAGCTGTC
B. SNIPRs Used for Detection After Isothermal Amplification, Related to Figure 6 and Figure S6
Note:
SNIPR RNA sequences are listed up to the first 9 nts of lacZ.
Name	Sequence
am36_22_R4F5_lacZ	GGGUAUGACCCGUUUUCCAGCCUUUGUCUCCCUUUACGCGAUCUCAUUGCCGUUCCUCAGACUAUAAGAGGAGAAUGAGAAUGAGUCUGAGGAACGGCAAUGAGAAAAAAAACAGAACUAAAAAAAUGACCAUG
as36_22_R4F5_lacZ	GGGUAUGACCCGUUUUCCAGCCUUUGUACUUUCCUUCGCGAUCUCAUUGCCAUUCCUCAGACUACUAGAGGAGAAAACAAAUGAGUCUGAGGAAUGGCAAUGAGAAAAAACUAAAAAAAACCUAUAUGACCAUG
af36_22_R4F5_lacZ	GGGUAUGACCCGCUUUCCAGCCUUUGUCUCCCUUUACGCGAUUUCAUUUCCGUUUCUCAGACUGAAAGAGGAGAUGGGAAAUGAGUCUGAGAAACGGAAAUGAAAAAAAAACUAAAACUAAAAAAAUGACCAUG
26_BRCA2_c.8904delC_R4F3_lacZ	GGGCCUGAAUCUUUUUCUUUUUUUGAAUAGCUUACAACCUCAUCACGCCACACGUUGUGACAUCCCUUCCAAGAAGAGGAGAAAAAGAAUGUGGAAGGGAUGUCACAACGUGCAACAAACUAAACAACAACACAUGACCAUG
31_BRCA2_c.8167GmC_R4F3_lacZ	GGGGACAGCUAAGAGGGGAGGAUCUAACUGGGCCUUAAAUAAACUCCUCCCAUGUGUAAGUUCAAUAAACCCGGAAGAGGAGAAAGAAGAUGGGGUUUAUUGAACUUACACAUACCAAACACAAAAACAGAAAAAUGACCAUG
